# Supplementary material for: Tooth agenesis and orofacial clefting: genetic brothers in arms?
Source: Hum Genet. 2016 Oct 3;135(12):1299–327. doi: 10.1007/s00439-016-1733-z (PMC5065589; doi:10.1007/s00439-016-1733-z)
Supplement: Supplementary file 2 — All articles resulting from the literature search. (XLSX 46 kb) [file 439_2016_1733_MOESM2_ESM.xlsx]

## Sheet: All_articles_from_searches_347
Supplementary Table 2. All articles resulting from the literature search.
Article no.	Selection result	Reference
1	EXCLUDED	Abbo O, Vaysse F, Bieth E, Galinier P. [Van der Woude syndrome: An unrecognised clinical entity]. Annales de chirurgie plastique et esthetique. 2014;59(1):81-4.
2	EXCLUDED	Acevedo AC, da Fonseca JA, Grinham J, Doudney K, Gomes RR, de Paula LM, et al. Autosomal-dominant ankyloglossia and tooth number anomalies. Journal of dental research. 2010;89(2):128-32.
3	INCLUDED	Adam MP, Hudgins L, Hannibal M. Kabuki Syndrome. In: Pagon RA, Adam MP, Ardinger HH, Wallace SE, Amemiya A, Bean LJH, et al., editors. GeneReviews(R). Seattle (WA): University of Washington, Seattle University of Washington, Seattle. All rights reserved.; 1993.
4	EXCLUDED	Aerts A, Devolder I, Weinberg SM, Thedens D, Dunnwald M, Schutte BC, et al. Haploinsufficiency of interferon regulatory factor 6 alters brain morphology in the mouse. American Journal of Medical Genetics, Part A. 2014;164(3):655-60.
5	INCLUDED	Albuisson J, Pecheux C, Carel JC, Lacombe D, Leheup B, Lapuzina P, et al. Kallmann syndrome: 14 novel mutations in KAL1 and FGFR1 (KAL2). Human mutation. 2005;25(1):98-9.
6	EXCLUDED	Alfonso B, Bier R, Araki T, Busta A. A patient with kallman syndrome and a rare craniofacial defect. Endocrine Reviews. 2011;32 (3 Meeting Abstracts).
7	INCLUDED	Ali A, Singh SK, Raman R. Coding region of IRF6 gene may not be causal for Van der Woude syndrome in cases from India. Cleft Palate-Craniofacial Journal. 2009;46(5):541-4.
8	EXCLUDED	Andersen ED, Krasilnikoff PA, Overvad H. Intermittent muscular weakness, extrasystoles, and multiple developmental anomalies. A new syndrome? Acta paediatrica Scandinavica. 1971;60(5):559-64.
9	EXCLUDED	Anderson PJ, Moss AL. Dental findings in parents of children with cleft lip and palate. The Cleft palate-craniofacial journal : official publication of the American Cleft Palate-Craniofacial Association. 1996;33(5):436-9.
10	INCLUDED	Antunes LS, Kuchler EC, Tannure PN, Costa MC, Gouvea CV, Olej B, et al. BMP4 Polymorphism is Associated With Nonsyndromic Oral Cleft in a Brazilian Population. The Cleft palate-craniofacial journal : official publication of the American Cleft Palate-Craniofacial Association. 2013;50(6):633-8.
11	EXCLUDED	Aradhya S, Lewis R, Bonaga T, Nwokekeh N, Stafford A, Boggs B, et al. Exon-level array CGH in a large clinical cohort demonstrates increased sensitivity of diagnostic testing for Mendelian disorders. Genetics in Medicine. 2012;14(6):594-603.
12	EXCLUDED	Armstrong L, El Moneim AA, Aleck K, Aughton DJ, Baumann C, Braddock SR, et al. Further delineation of Kabuki syndrome in 48 well-defined new individuals. American journal of medical genetics. 2005;132 A(3):265-72.
13	EXCLUDED	Atasu M, Akesi S, Elcioglu N, Yatmaz PI, Ertas EB. A Rapp-Hodgkin like syndrome in three sibs: clinical, dental and dermatoglyphic study. Clinical dysmorphology. 1999;8(2):101-10.
14	EXCLUDED	Avitan-Hersh E, Indelman M, Bergman R, Sprecher E. ADULT syndrome caused by a mutation previously associated with EEC syndrome. Pediatric dermatology. 2010;27(6):643-5.
15	EXCLUDED	Badano JL, Katsanis N. Beyond Mendel: An evolving view of human genetic disease transmission. Nature Reviews Genetics. 2002;3(10):779-89.
16	EXCLUDED	Bailleul-Forestier I, Fryns JP. Oligodontia in partial trisomy 9q syndrome. Genetic counseling (Geneva, Switzerland). 2006;17(4):481-2.
17	INCLUDED	Bailleul-Forestier I, Gros C, Zenaty D, Bennaceur S, Leger J, de Roux N. Dental agenesis in Kallmann syndrome individuals with FGFR1 mutations. International journal of paediatric dentistry / the British Paedodontic Society [and] the International Association of Dentistry for Children. 2010;20(4):305-12.
18	EXCLUDED	Bailleul-Forestier I, Molla M, Verloes A, Berdal A. The genetic basis of inherited anomalies of the teeth. Part 1: clinical and molecular aspects of non-syndromic dental disorders. European journal of medical genetics. 2008;51(4):273-91.
19	EXCLUDED	Barbosa C, Peixeiro I, Romao L. Gene Expression Regulation by Upstream Open Reading Frames and Human Disease. PLoS Genetics. 2013;9(8).
20	EXCLUDED	Barroso KMA, Leite DFB, Alves PM, De Medeiros PFV, Godoy GP. Johanson-Blizzard syndrome - A case study of oral and systemic manifestations. International Journal of Pediatric Otorhinolaryngology Extra. 2010;5(4):180-2.
21	EXCLUDED	Batra P, Ryan FS, Witherow H, Calvert ML. Distraction in a case of otopalatodigital syndrome type II. International journal of paediatric dentistry / the British Paedodontic Society [and] the International Association of Dentistry for Children. 2006;16(4):286-91.
22	INCLUDED	Beate K, Joseph N, Nicolas DR, Wolfram K. Genetics of isolated hypogonadotropic hypogonadism: Role of GnRH receptor and other genes. International Journal of Endocrinology. 2012;2012(147893).
23	EXCLUDED	Beckerman BL. Lacrimal anomalies in anhidrotic ectodermal dysplasia. American journal of ophthalmology. 1973;75(4):728-30.
24	EXCLUDED	Beiraghi S, Miller-Chisholm A, Kimberling WJ, Sun CE, Wang YF, Russell LJ, et al. Confirmation of linkage of Van der Woude syndrome to chromosome 1q32: evidence of association with STR alleles suggests possible unique origin of the disease mutation. Journal of craniofacial genetics and developmental biology. 1999;19(3):128-34.
25	EXCLUDED	Ben J, Jabs EW, Chong SS. Genomic, cDNA and embryonic expression analysis of zebrafish IRF6, the gene mutated in the human oral clefting disorders Van der Woude and popliteal pterygium syndromes. Gene Expression Patterns. 2005;5(5):629-38.
26	EXCLUDED	Berk DR, Armstrong NL, Shinawi M, Whelan AJ. ADULT syndrome due to an R243W mutation in TP63. International journal of dermatology. 2012;51(6):693-6.
27	EXCLUDED	Bertola D, Passos-Bueno MR, Pereira A, Kim C, Morgan T, Robertson SP. Recurrence of frontometaphyseal dysplasia in two sisters with a mutation in FLNA and an atypical paternal phenotype: Insights into genotype-phenotype correlation. American Journal of Medical Genetics, Part A. 2015;167(5):1161-4.
28	INCLUDED	Bettex M, Graf B, Winkler B, Gerber-Huber S. Oro-palatal dysplasia Bettex-Graf--a new syndrome. European journal of pediatric surgery : official journal of Austrian Association of Pediatric Surgery [et al] = Zeitschrift fur Kinderchirurgie. 1998;8(1):4-8.
29	EXCLUDED	Birkeland AC, Larrabee Y, Kent DT, Flores C, Su GH, Lee JH, et al. Novel IRF6 mutations in Honduran Van der Woude syndrome patients. Molecular Medicine Reports. 2011;4(2):237-41.
30	EXCLUDED	Birnbaum S, Reutter H, Lauster C, Scheer M, Schmidt G, Saffar M, et al. Mutation screening in the IRF6-gene in patients with apparently nonsyndromic orofacial clefts and a positive family history suggestive of autosomal-dominant inheritance. American Journal of Medical Genetics, Part A. 2008;146(6):787-90.
31	EXCLUDED	Blanton SH, Cortez A, Stal S, Mulliken JB, Finnell RH, Hecht JT. Variation in IRF6 contributes to nonsyndromic cleft lip and palate. American journal of medical genetics. 2005;137 A(3):259-62.
32	EXCLUDED	Bogershausen N, Wollnik B. Unmasking Kabuki syndrome. Clinical genetics. 2013;83(3):201-11.
33	EXCLUDED	Bonaglia MC, Marelli S, Novara F, Commodaro S, Borgatti R, Minardo G, et al. Genotype-phenotype relationship in three cases with overlapping 19p13.12 microdeletions. European Journal of Human Genetics. 2010;18(12):1302-9.
34	EXCLUDED	Bottani A, Pardo B, Bouchardy I, Schoumans J, Toutain A, Conrad B. No major contribution of the TGFBR1- and TGFBR2-mediated pathway to Kabuki syndrome [4]. American journal of medical genetics. 2006;140 A(8):903-5.
35	EXCLUDED	Boutrid N, Rahmoune H, Amrane M, Bioud B. Ectodermal dysplasias: Twists in an old tale. Archives of Disease in Childhood. 2014;99:A574.
36	EXCLUDED	Bowen P, Armstrong HB. Ectodermal dysplasia, mental retardation, cleft lip/palate and other anomalies in three sibs. Clinical genetics. 1976;9(1):35-42.
37	EXCLUDED	Bozkurt M, Kapi E, Kulahci Y, Zor F, Benlier E, Balkan M, et al. [Analysis of genetic penetrance in the pedigree of cases with Van der Woude syndrome: report of five cases]. [Turkish] Van der Woude sendromlu olgularimizin soyagacinda genetik penetransin analizi: bes olgu sunumu. Kulak burun bogaz ihtisas dergisi : KBB = Journal of ear, nose, and throat. 2010;20(4):200-4.
38	EXCLUDED	Bozkurt M, Kulahci Y, Zor F, Kapi E, Yucetas A. Reconstruction of the lower lip in van der woude syndrome. Annals of Plastic Surgery. 2009;62(4):451-5.
39	EXCLUDED	Brosch S, Baur M, Blin N, Reinert S, Pfister M. A novel IRF6 nonsense mutation (Y67X) in a German family with Van der Woude syndrome. International journal of molecular medicine. 2007;20(1):85-9.
40	INCLUDED	Burdick AB. Genetic epidemiology and control of genetic expression in van der Woude syndrome. Journal of craniofacial genetics and developmental biology. 1986;6(SUPPL. 2):99-105.
41	EXCLUDED	Burdick AB, Bixler D, Puckett C. Genetic analysis in families with Van Der Woude syndrome. Journal of craniofacial genetics and developmental biology. 1985;5(2):181-208.
42	EXCLUDED	Burdick AB, Lian M, Zhuohua D, Ning G. Van der Woude syndrome in two families in China. Journal of craniofacial genetics and developmental biology. 1987;7(4):413-8.
43	INCLUDED	Busche A, Graul-Neumann LM, Zweier C, Rauch A, Klopocki E, Horn D. Microdeletions of chromosome 7p21, including TWIST1, associated with significant microcephaly, facial dysmorphism, and short stature. European journal of medical genetics. 2011;54(3):256-61.
44	EXCLUDED	Butali A, Mossey P, Adeyemo W, Abebe ME, Gaines L, Braimoh R, et al. IRF6-related mutations in van der woude syndrome and popliteal pterygium syndrome families from Nigeria and Ethiopia. Cleft Palate-Craniofacial Journal. 2014;51 (3):e46-e7.
45	EXCLUDED	Bystrom EB, Sanger RG, Stewart R. The syndrome of ectrodactyly, ectodermal dysplasia, and clefting (EEC). Journal of oral surgery (American Dental Association : 1965). 1975;33(3):192-8.
46	EXCLUDED	Cabanillas M, Ramirez-Santos A, De Las Heras C, Gonzalez-Vilas D, Suarez-Amor O. Ectodermal dysplasia associated to B-cell lymphoma resulting from mutation of the p63 gene. Journal of the American Academy of Dermatology. 2011;1):AB84.
47	INCLUDED	Cabanillas M, Torrelo A, Monteagudo B, Suarez-Amor O, Ramirez-Santos A, Gonzalez-Vilas D, et al. A novel heterozygous point mutation in the p63 gene in a patient with ectodermal dysplasia associated with B-cell leukemia. Pediatric dermatology. 2011;28(6):707-10.
48	EXCLUDED	Camacho F, Ferrando J, Pichardo AR, Sotillo I, Jorquera E. Rapp-Hodgkin syndrome with pili canaliculi. Pediatric dermatology. 1993;10(1):54-7.
49	EXCLUDED	Carels C. [Genetics and the dento-facial complex]. L' Orthodontie francaise. 2006;77(1):79-84.
50	INCLUDED	Carey JC, Viskochil DH. Status of the human malformation map: 2002. American Journal of Medical Genetics - Seminars in Medical Genetics. 2002;115(4):205-20.
51	EXCLUDED	Chan I, Harper JI, Mellerio JE, McGrath JA. ADULT ectodermal dysplasia syndrome resulting from the missense mutation R298Q in the p63 gene. Clinical and experimental dermatology. 2004;29(6):669-72.
52	EXCLUDED	Cheung JC, Thomson H, Buncic JR, Heon E, Levin AV. Ocular manifestations of the Johanson-Blizzard syndrome. Journal of AAPOS. 2009;13(5):512-4.
53	EXCLUDED	Chhabra N, Goswami M, Chhabra A. Genetic basis of dental agenesis - Molecular genetics patterning clinical dentistry. Medicina oral, patologia oral y cirugia bucal. 2014;19(2):112-9.
54	EXCLUDED	Chranowska KH, Krajewska-Walasek M, Rump Z, Wisniewski L, Fryns JP. Anodontia as the sole clinical sign of the ectrodactyly-ectodermal dysplasia-cleft lip (EEC) syndrome. Genetic counseling (Geneva, Switzerland). 1990;1(1):67-73.
55	EXCLUDED	Civitelli R, Guillotin B, Norris JY, Grimston S, Watkins M. A Gja1 mutant with dominant-negative action in the osteogenic lineage is sufficient to cause a skeletal phenotype resembling oculodentodigital dysplasia. Journal of Bone and Mineral Research. 2010;25:S404.
56	EXCLUDED	Clauss F, Maniere MC, Obry F, Waltmann E, Hadj-Rabia S, Bodemer C, et al. Dento-craniofacial phenotypes and underlying molecular mechanisms in hypohidrotic ectodermal dysplasia (HED): a review. Journal of dental research. 2008;87(12):1089-99.
57	INCLUDED	Clements SE, Techanukul T, Coman D, Mellerio JE, McGrath JA. Molecular basis of EEC (ectrodactyly, ectodermal dysplasia, clefting) syndrome: Five new mutations in the DNA-binding domain of the TP63 gene and genotype-phenotype correlation. British Journal of Dermatology. 2010;162(1):201-7.
58	INCLUDED	Clements SE, Techanukul T, Holden ST, Mellerio JE, Dorkins H, Escande F, et al. Rapp-Hodgkin and Hay-Wells ectodermal dysplasia syndromes represent a variable spectrum of the same genetic disorder. British Journal of Dermatology. 2010;163(3):624-9.
59	EXCLUDED	Clements SE, Techanukul T, Lai-Cheong JE, Mee JB, South AP, Pourreyron C, et al. Mutations in AEC syndrome skin reveal a role for p63 in basement membrane adhesion, skin barrier integrity and hair follicle biology. The British journal of dermatology. 2012;167(1):134-44.
60	INCLUDED	Cobourne MT, Xavier GM, Depew M, Hagan L, Sealby J, Webster Z, et al. Sonic hedgehog signalling inhibits palatogenesis and arrests tooth development in a mouse model of the nevoid basal cell carcinoma syndrome. Developmental biology. 2009;331(1):38-49.
61	EXCLUDED	Cogulu D, Ertugrul F. Dental management of a patient with oculo-facio-cardio-dental syndrome. Journal of dentistry for children (Chicago, Ill). 2008;75(3):306-8.
62	EXCLUDED	Cordero DR. The society of craniofacial genetics and developmental biology 34th annual meeting. American Journal of Medical Genetics, Part A. 2014;164(4):874-83.
63	INCLUDED	Costa-Barbosa FA, Balasubramanian R, Keefe KW, Shaw ND, Al-Tassan N, Plummer L, et al. Prioritizing genetic testing in patients with kallmann syndrome using clinical phenotypes. Journal of Clinical Endocrinology and Metabolism. 2013;98(5):E943-E53.
64	EXCLUDED	da Silva Dalben G, Richieri-Costa A, de Assis Taveira LA. Tooth abnormalities and soft tissue changes in patients with velocardiofacial syndrome. Oral surgery, oral medicine, oral pathology, oral radiology, and endodontics. 2008;106(2):e46-51.
65	EXCLUDED	Dalben Gda S, Danelon LB, Carrara CF. Prosthetic rehabilitation of a child with Rapp-Hodgkin syndrome. Journal of dentistry for children (Chicago, Ill). 2012;79(2):115-9.
66	EXCLUDED	Dalben GS, Cursino HA, Barbosa BA, Costa B, Consolaro A. White sponge nevus in a patient with EEC syndrome. Dermatology online journal. 2010;16(5):7.
67	INCLUDED	Das P, Hai M, Elcock C, Leal SM, Brown DT, Brook AH, et al. Novel missense mutations and a 288-bp exonic insertion in PAX9 in families with autosomal dominant hypodontia. American journal of medical genetics. 2003;118 A(1):35-42.
68	INCLUDED	David-Paloyo FP, Yang X, Lin JL, Wong FH, Wu-Chou YH, Lo LJ. Lower lip pits: Van der Woude or Kabuki syndrome. Cleft Palate-Craniofacial Journal. 2014;51(6):729-34.
69	INCLUDED	De Coster PJ, Mortier G, Marks LA, Martens LC. Cranial suture biology and dental development: Genetic and clinical perspectives. Journal of Oral Pathology and Medicine. 2007;36(8):447-55.
70	EXCLUDED	De Medeiros F, Hansen L, Mawlad E, Eiberg H, Asklund C, Tommerup N, et al. A novel mutation in IRF6 resulting in VWS-PPS spectrum disorder with renal aplasia. American Journal of Medical Genetics, Part A. 2008;146(12):1605-8.
71	EXCLUDED	De Muynck S, Schollen E, Matthijs G, Verdonck A, Devriendt K, Carels C. A novel MSX1 mutation in hypodontia. American journal of medical genetics Part A. 2004;128a(4):401-3.
72	EXCLUDED	de Rezende ML, Amado FM. Osseointegrated implants in the oral rehabilitation of a patient with cleft lip and palate and ectodermal dysplasia: a case report. The International journal of oral & maxillofacial implants. 2004;19(6):896-900.
73	EXCLUDED	de Zegher F, Lagae L, Declerck D, Vinckier F. Kallmann syndrome and delayed puberty associated with agenesis of lateral maxillary incisors. Journal of craniofacial genetics and developmental biology. 1995;15(2):87-9.
74	EXCLUDED	Debeer P, Van Esch H, Huysmans C, Pijkels E, De Smet L, Van De Ven W, et al. Novel GJA1 mutations in patients with oculo-dento-digital dysplasia (ODDD). European journal of medical genetics. 2005;48(4):377-87.
75	EXCLUDED	Del Frari B, Amort M, Janecke AR, Schutte BC, Piza-Katzer H. Van-der-Woude Syndrome. [German] Van-der-Woude-Syndrom. Klinische Padiatrie. 2008;220(1):26-8.
76	EXCLUDED	Dentino KM, Peck S, Garib DG. Is missing maxillary lateral incisor in complete cleft lip and palate a product of genetics or local environment? The Angle orthodontist, 82 (2012), 959-63
77	EXCLUDED	Desmyter L, Ghassibe M, Revencu N, Boute O, Lees M, Francois G, et al. IRF6 screening of syndromic and a priori non-syndromic cleft lip and palate patients: Identification of a new type of minor VWS sign. Molecular Syndromology. 2010;1(2):67-74.
78	EXCLUDED	Dhima M, Salinas TJ, Cofer SA, Rieck KL. Rehabilitation of medically complex ectodermal dysplasia with novel surgical and prosthodontic protocols. International journal of oral and maxillofacial surgery. 2014;43(3):301-4.
79	EXCLUDED	Dissemond J, Haberer D, Franckson T, Hillen U. The Van der Woude syndrome: A case report and review of the literature. Journal of the European Academy of Dermatology and Venereology. 2004;18(5):611-3.
80	EXCLUDED	Dobrowolski R, Sommershof A, Willecke K. Some oculodentodigital dysplasia-associated Cx43 mutations cause increased hemichannel activity in addition to deficient gap junction channels. Journal of Membrane Biology. 2007;219(1-3):9-17.
81	EXCLUDED	Domingo DL, Trujillo MI, Council SE, Merideth MA, Gordon LB, Wu T, et al. Hutchinson-Gilford progeria syndrome: Oral and craniofacial phenotypes. Oral diseases. 2009;15(3):187-95.
82	EXCLUDED	Donepudi SK, Stocks RMS, Pivnick EK, Mineck C, Thompson JW. Cleft palate lateral synechia syndrome: An opportunity for unique surgical closure. International Journal of Pediatric Otorhinolaryngology. 2009;73(6):861-6.
83	EXCLUDED	Doummar D, Chantot Bastauraud S, Heron B, Lion Francois L, Devos D, Gras D, et al. Benign hereditary chorea: Report of three cases illustrating the contribution of array CGH for molecular diagnosis. Developmental Medicine and Child Neurology. 2012;54:40.
84	EXCLUDED	Du XY, Tang W, Tian WD, Li XY, Li L, Zheng XH. Identification of three novel mutations of IRF6 in Chinese families with Van der Woude syndrome. [Chinese]. Chinese Journal of Medical Genetics. 2006;23(1):82-3.
85	EXCLUDED	Esposito SJ, Cowper TR. Overdentures in partial anodontia: simple solutions for complex problems. Compendium (Newtown, Pa). 1991;12(3):172, 4-7.
86	EXCLUDED	Fakhouri WD, Rahimov F, Attanasio C, Kouwenhoven EN, Ferreira de Lima RL, Felix TM, et al. An etiologic regulatory mutation in IRF6 with loss- and gain-of-function effects. Human molecular genetics. 2014;23(10):2711-20.
87	EXCLUDED	Fan R. Congenital lower lip pits (van der woude syndrome): What pediatric pathologists need to know? Pediatric and Developmental Pathology. 2013;16 (1):53-4.
88	EXCLUDED	Farrington F, Lausten L. Oral findings in ankyloblepharon-ectodermal dysplasia-cleft lip/palate (AEC) syndrome. American journal of medical genetics Part A. 2009;149a(9):1907-9.
89	EXCLUDED	Favaro FP, Zechi-Ceide RM, Alvarez CW, Maximino LP, Antunes LFBB, Richieri-Costa A, et al. Richieri-Costa-Pereira syndrome: A unique acrofacial dysostosis type. An overview of the Brazilian cases. American Journal of Medical Genetics, Part A. 2011;155(2):322-31.
90	INCLUDED	Feberwee HE, Feenstra I, Oberoi S, Sama IE, Ockeloen CW, Clum F, et al. Novel BCOR mutations in patients with oculofaciocardiodental (OFCD) syndrome. Clinical genetics. 2014;85(2):194-7.
91	EXCLUDED	Ferrero GB, Baldassarre G, Panza E, Valenzise M, Pippucci T, Mussa A, et al. A heritable cause of cleft lip and palate-Van der Woude syndrome caused by a novel IRF6 mutation. Review of the literature and of the differential diagnosis. European journal of pediatrics. 2010;169(2):223-8.
92	EXCLUDED	Fitzgerald K, Lynch SA, McKiernan E. Case report: unusual dental morphology in a child with ankyloblepharon-ectodermal defects-cleft lip/palate (AEC) syndrome. European archives of paediatric dentistry : official journal of the European Academy of Paediatric Dentistry. 2011;12(4):219-23.
93	EXCLUDED	Flenniken AM, Osborne LR, Anderson N, Ciliberti N, Fleming C, Gittens JEI, et al. A Gja1 missense mutation in a mouse model of oculodentodigital dysplasia. Development (Cambridge, England). 2005;132(19):4375-86.
94	EXCLUDED	Frenkel B, Blinder D, Penn M. [Isolated oligodontia: a case presentation and review of the literature]. Refu&#x02be;at ha-peh veha-shinayim (1993). 2010;27(2):6-9, 59.
95	EXCLUDED	Fried K. Autosomal recessive hydrotic ectodermal dysplasia. Journal of medical genetics. 1977;14(2):137-9.
96	EXCLUDED	Fung Ki W, Koillinen H, Rautio J, Bin Tean T, Ranta R, Karsten A, et al. Genetic heterogeneity and exclusion of a modifying locus at 17p11.2-p11.1 in Finnish families with van der Woude syndrome [8]. Journal of medical genetics. 2001;38(3):198-202.
97	EXCLUDED	Gatta V, Scarciolla O, Cupaioli M, Palka C, Chiesa PL, Stuppia L. A novel mutation of the IRF6 gene in an Italian family with Van der Woude syndrome. Mutation Research - Fundamental and Molecular Mechanisms of Mutagenesis. 2004;547(1-2):49-53.
98	EXCLUDED	Ghassibe M, Bayet B, Revencu N, Desmyter L, Verellen-Dumoulin C, Gillerot Y, et al. Orofacial clefting: Update on the role of genetics. B-Ent. 2006;2(SUPPL. 4):20-4.
99	EXCLUDED	Ghassibe M, Revencu N, Bayet B, Gillerot Y, Vanwijck R, Verellen-Dumoulin C, et al. Gene symbol: IRF6: Disease: Van der Woude syndrome and popliteal ptergium. Human genetics. 2003;113(6):558.
100	INCLUDED	Ghassibe M, Revencu N, Bayet B, Gillerot Y, Vanwijck R, Verellen-Dumoulin C, et al. Six families with van der Woude and/or popliteal pterygium syndrome: all with a mutation in the IRF6 gene. Journal of medical genetics. 2004;41(2):e15.
101	EXCLUDED	Girgis N, Chen TC. Genetics of the pediatric glaucomas. International Ophthalmology Clinics. 2011;51(3):107-17.
102	EXCLUDED	Gorlin RJ, Marashi AH, Obwegeser HL. Oculo-facio-cardio-dental (OFCD) syndrome. American journal of medical genetics. 1996;63(1):290-2.
103	EXCLUDED	Gorlin RJ, Schlorf RA, Paparella MM. Cleft palate, stapes fixation and oligodontia--a new autosomal recessively inherited syndrome. Birth defects original article series. 1971;7(7):87-8.
104	EXCLUDED	Greene SL, Michels VV, Doyle JA. Variable expression in ankyloblepharon-ectodermal defects-cleft lip and palate syndrome. American journal of medical genetics. 1987;27(1):207-12.
105	EXCLUDED	Guner U, Celik N, Ozek C, Cagdas A. Van der Woude syndrome. Scandinavian Journal of Plastic and Reconstructive Surgery and Hand Surgery. 2002;36(2):103-5.
106	EXCLUDED	Gutierrez-Amavizca BE, Figuera LE, Orozco-Castellanos R. [Current genetic issues and phenotypic variants in Kallmann syndrome]. Revista medica del Instituto Mexicano del Seguro Social. 2012;50(2):157-61.
107	EXCLUDED	Hamm JA, Robin NH. Newborn Craniofacial Malformations: Orofacial Clefting and Craniosynostosis. Clinics in Perinatology. 2015;42(2):321-36.
108	EXCLUDED	Harper M, Patra KP, Ursin SA, Kurepa D, Kakkilaya V. A case of popliteal pterygium syndrome. Journal of Investigative Medicine. 2011;59 (2):453.
109	EXCLUDED	Harris MP, Purcell P. The society of craniofacial genetics and developmental biology 36th annual meeting. American Journal of Medical Genetics, Part A. 2014;164(8):1873-90.
110	EXCLUDED	Hart TC, Kyrkanides S. Cephalometric analysis of Rapp-Hodgkin syndrome. Journal of medical genetics. 1994;31(10):758-60.
111	EXCLUDED	Hata S, Maruyama Y, Fujita Y, Mayanagi H. The dentofacial manifestations of XXXXY syndrome: a case report. International journal of paediatric dentistry / the British Paedodontic Society [and] the International Association of Dentistry for Children. 2001;11(2):138-42.
112	EXCLUDED	Hecht JT, Mulliken JB, Blanton SH. Evidence for a cleft palate only locus on chromosome 4 near MSX1 [2]. American journal of medical genetics. 2002;110(4):406-7.
113	INCLUDED	Heliovaara A, Rantanen I, Arte S. Dental development and tooth agenesis in children with velocardiofacial syndrome. International journal of paediatric dentistry / the British Paedodontic Society [and] the International Association of Dentistry for Children. 2011;21(6):446-50.
114	EXCLUDED	Hennekam RC, Van Doorne JM. Oral aspects of Rubinstein-Taybi syndrome. American journal of medical genetics Supplement. 1990;6:42-7.
115	EXCLUDED	Hirai N, Matsune K, Ohashi H. Craniofacial and oral features of Sotos syndrome: Differences in patients with submicroscopic deletion and mutation of NSD1 gene. American Journal of Medical Genetics, Part A. 2011;155(12):2933-9.
116	EXCLUDED	Hontvari D, Stiedl P, Jobbagy-Ovari G, Soos B, Hermann P, Madlena M, et al. The role of Fgfr1 and Pax9 polymorphisms in the development of hypodontia in the Hungarian population. Acta Physiologica Hungarica. 2010;97 (4):444-5.
117	EXCLUDED	Houdayer C, Bonaiti-Pellie C, Erguy C, Soupre V, Dondon MG, Burglen L, et al. Possible relationship between the van der woude syndrome (vWS) locus and nonsyndromic cleft lip with or without cleft palate (NSCL/P). American journal of medical genetics. 2001;104(1):86-92.
118	EXCLUDED	Houdayer C, Soupre V, Karcenty B, Vazquez MP, Odent S, Lacombe D, et al. 1q32-q41 microdeletion with reference to Van der Woude syndrome and allied clefting entities. American journal of medical genetics. 2000;91(2):161-3.
119	EXCLUDED	Houdayer C, Soupre V, Rosenberg-Bourgin M, Martinez H, Tredano M, Feldmann D, et al. Linkage analysis of 5 novel van der Woude syndrome kindreds to 1q32-q41 markers further supports locus homogeneity of the disease trait. Annales de Genetique. 1999;42(2):69-74.
120	EXCLUDED	Houweling AC, Gille JJP, Baart JA, Van Hagen JM, Lachmeijer AM. Variable phenotypic manifestation of IRF6 mutations in the Van der Woude syndrome and popliteal pterygium syndrome: Implications for genetic counseling. Clinical dysmorphology. 2009;18(4):225-7.
121	INCLUDED	Item CB, Turhani D, Thurnher D, Yerit K, Sinko K, Wittwer G, et al. Van Der Woude syndrome: variable penetrance of a novel mutation (p.Arg 84Gly) of the IRF6 gene in a Turkish family. International journal of molecular medicine. 2005;15(2):247-51.
122	INCLUDED	Itin PH, Fistarol SK. Ectodermal dysplasias. American Journal of Medical Genetics - Seminars in Medical Genetics. 2004;131 C(1):45-51.
123	EXCLUDED	Iwata J, Suzuki A, Pelikan RC, Ho TV, Sanchez-Lara PA, Urata M, et al. Smad4-irf6 genetic interaction and TGFbeta-mediated IRF6 signaling cascade are crucial for palatal fusion in mice. Development (Cambridge). 2013;140(6):1220-30.
124	INCLUDED	Janiszewska-Olszowska J, Gawrych E, Dydyk A, Studniak E, Biadun-Poplawska A, Zajaczek S. Oro-palatal dysplasia Bettex-Graf--clinical findings, genetic background, treatment. Journal of cranio-maxillo-facial surgery : official publication of the European Association for Cranio-Maxillo-Facial Surgery. 2013;41(1):e29-32.
125	EXCLUDED	Jarzabek K, Wolczynski S, Lesniewicz R, Plessis G, Kottler ML. Evidence that FGFR1 loss-of-function mutations may cause variable skeletal malformations in patients with Kallmann syndrome. Advances in medical sciences. 2012;57(2):314-21.
126	EXCLUDED	Jehee FS, Burin BA, Rocha KM, Zechi-Ceide R, Bueno DF, Brito L, et al. Novel mutations in IRF6 in nonsyndromic cleft lip with or without cleft palate: When should IRF6 mutational screening be done? American Journal of Medical Genetics, Part A. 2009;149(6):1319-22.
127	EXCLUDED	Jobling R, Ferrier RA, McLeod R, Petrin AL, Murray JC, Thomas MA. Monozygotic twins with variable expression of Van der Woude Syndrome. American Journal of Medical Genetics, Part A. 2011;155(8):2008-10.
128	INCLUDED	Kaewkhampa A, Jotikasthira D, Malaivijitnond S, Kantaputra P. TBX22 mutation associated with cleft lip/palate, hypodontia, and limb anomaly. The Cleft palate-craniofacial journal : official publication of the American Cleft Palate-Craniofacial Association. 2012;49(2):240-4.
129	EXCLUDED	Kamamoto M, Machida J, Yamaguchi S, Kimura M, Ono T, Jezewski PA, et al. Clinical and functional data implicate the Arg(151)Ser variant of MSX1 in familial hypodontia. European journal of human genetics : EJHG. 2011;19(8):844-50.
130	EXCLUDED	Kamien B. What is a clinical geneticist? Insights and an audit from first year training. Internal Medicine Journal. 2010;40(7):537-41.
131	INCLUDED	Kantaputra PN. BCOR mutations and unstoppable root growth: A commentary on oculofaciocardiodental syndrome: Novel BCOR mutations and expression in dental cells. Journal of Human Genetics. 2014;59(6):297-9.
132	INCLUDED	Kantaputra PN, Paramee M, Kaewkhampa A, Hoshino A, Lees M, McEntagart M, et al. Cleft lip with cleft palate, ankyloglossia, and hypodontia are associated with TBX22 mutations. Journal of dental research. 2011;90(4):450-5.
133	EXCLUDED	Kantaputra PN, Pongprot Y, Praditsap O, Pho-iam T, Limwongse C. A new syndrome of symphalangism, multiple frenula, postaxial polydactyly, dysplastic ears, dental anomalies, and exclusion of NOG and GDF5. American journal of medical genetics. 2003;120 A(3):381-5.
134	EXCLUDED	Kantaputra PN, Pruksachatkunakorn C, Vanittanakom P. Rapp-Hodgkin syndrome with palmoplantar keratoderma, glossy tongue, congenital absence of lingual frenum and of sublingual caruncles: newly recognized findings. American journal of medical genetics. 1998;79(5):343-6.
135	EXCLUDED	Karlstedt E, Kaitila I, Pirinen S. Phenotypic features of dentition in diastrophic dysplasia. Journal of craniofacial genetics and developmental biology. 1996;16(3):164-73.
136	EXCLUDED	Karsten A, Larson M, Larson O. Length of the cleft in relation to the incidence of hypodontia of the second premolar and to inheritance of cleft lip and palate in children with isolated cleft palate. Scandinavian journal of plastic and reconstructive surgery and hand surgery / Nordisk plastikkirurgisk forening [and] Nordisk klubb for handkirurgi. 2005;39(5):283-6.
137	INCLUDED	Kavitha B, Priyadharshini V, Sivapathasundharam B, Saraswathi TR. Role of genes in oro-dental diseases. Indian journal of dental research : official publication of Indian Society for Dental Research. 2010;21(2):270-4.
138	EXCLUDED	Kayano S, Kure S, Suzuki Y, Kanno K, Aoki Y, Kondo S, et al. Novel IRF6 mutations in Japanese patients with Van der Woude Syndrome: Two missense mutations (R45Q and P396S) and a 17-kb deletion. Journal of Human Genetics. 2003;48(12):622-8.
139	EXCLUDED	King NM, Cheong CH, Sanares AM. Van der Woude syndrome: a report of two cases. The Journal of clinical pediatric dentistry. 2004;28(3):267-71.
140	EXCLUDED	King NM, Tong MC, Ling JY. The ectrodactyly-ectodermal dysplasia-clefting syndrome: a literature review and case report. Quintessence international (Berlin, Germany : 1985). 1994;25(10):731-6.
141	INCLUDED	Kist R, Greally E, Peters H. Derivation of a mouse model for conditional inactivation of Pax9. Genesis. 2007;45(7):460-4.
142	EXCLUDED	Kjaer I. Human prenatal craniofacial development related to brain development under normal and pathologic conditions. Acta odontologica Scandinavica. 1995;53(3):135-43.
143	EXCLUDED	Kjaer KW, Hansen L, Eiberg H, Leicht P, Opitz JM, Tommerup N. Novel Connexin 43 (GJA1) mutation causes oculo-dento-digital dysplasia with curly hair. American journal of medical genetics. 2004;127 A(2):152-7.
144	EXCLUDED	Klausler M, Schinzel A, Gnoinski W, Hotz M, Perko M. [Dominantly inherited lower lip fistulas and facial clefts (Van der Woude syndrome). A study of 52 cases]. Schweizerische medizinische Wochenschrift. 1987;117(4):127-34.
145	INCLUDED	Klein OD, Oberoi S, Huysseune A, Hovorakova M, Peterka M, Peterkova R. Developmental disorders of the dentition: an update. American journal of medical genetics Part C, Seminars in medical genetics. 2013;163c(4):318-32.
146	EXCLUDED	Knight AS, Schutte BC, Jiang R, Dixon MJ. Developmental expression analysis of the mouse and chick orthologues of IRF6: the gene mutated in Van der Woude syndrome. Developmental dynamics : an official publication of the American Association of Anatomists. 2006;235(5):1441-7.
147	EXCLUDED	Kocer U, Aksoy HM, Tiftikcioglu YO, Cologlu H, Karaaslan O. Report of two cases with Van der Woude syndrome: A child and her mother. Genetic Counseling. 2001;12(4):341-6.
148	EXCLUDED	Koenig R, Mehler K, Schafer D. Osteopathia striata with cranial sclerosis. Follow up of two male patients. Medizinische Genetik. 2010;22 (1):116.
149	EXCLUDED	Kogame T, Dainichi T, Shimomura Y, Tanioka M, Kabashima K, Miyachi Y. Palmoplantar keratosis in oculodentodigital dysplasia with a GJA1 point mutation out of the C-terminal region of connexin 43. Journal of Dermatology. 2014;41(12):1095-7.
150	EXCLUDED	Koillinen H, Wong FK, Rautio J, Ollikainen V, Karsten A, Larson O, et al. Mapping of the second locus for the Van der Woude syndrome to chromosome 1p34. European Journal of Human Genetics. 2001;9(10):747-52.
151	EXCLUDED	Kondo S, Schutte BC, Richardson RJ, Bjork BC, Knight AS, Watanabe Y, et al. Mutations in IRF6 cause Van der Woude and popliteal pterygium syndromes. Nature genetics. 2002;32(2):285-9.
152	EXCLUDED	Korula S, Wilson L, Salomonson J. Distinct craniofacial syndrome of lagophthalmia and bilateral cleft lip and palate. American journal of medical genetics. 1995;59(2):229-33.
153	EXCLUDED	Kosaki R, Mizuno S, Okamoto N, Kurosawa K, Kosaki K, Takayama S. First national survey on ectrodactyly, ectodermal dysplasia cleft lip/palate syndrome (EEC syndrome) in Japan. Congenital Anomalies. 2011;51 (4):A16.
154	INCLUDED	Kouskoura T, Fragou N, Alexiou M, John N, Sommer L, Graf D, et al. The genetic basis of craniofacial and dental abnormalities. Schweizer Monatsschrift fur Zahnmedizin = Revue mensuelle suisse d'odonto-stomatologie = Rivista mensile svizzera di odontologia e stomatologia / SSO. 2011;121(7-8):636-46.
155	INCLUDED	Krasone K, Lace B, Akota I, Care R, Deeley K, Kuchler EC, et al. IRF6 AP-2a binding site promoter polymorphism is associated with oral clefts in Latvia. Stomatologija / issued by public institution "Odontologijos studija" [et al]. 2014;16(4):132-6.
156	EXCLUDED	Kruk-Jeromin J, Iljin A. Polymorphism of Van der Woude syndrome and its symptom intensification in subsequent generations. Advances in Clinical and Experimental Medicine. 2010;19(1):77-81.
157	EXCLUDED	Kulak SC, Kozlowski K, Semina EV, Pearce WG, Walter MA. Mutation in the RIEG1 gene in patients with iridogoniodysgenesis syndrome. Human molecular genetics. 1998;7(7):1113-7.
158	EXCLUDED	Lam AK, David DJ, Townsend GC, Anderson PJ. Van der Woude syndrome: dentofacial features and implications for clinical practice. Australian dental journal. 2010;55(1):51-8.
159	INCLUDED	Lam C, Ou JC, Billingsley EM. "pTCH"-ing it together: A basal cell nevus syndrome review. Dermatologic Surgery. 2013;39(11):1557-72.
160	EXCLUDED	Larmour CJ, Mossey PA, Thind BS, Forgie AH, Stirrups DR. Hypodontia--a retrospective review of prevalence and etiology. Part I. Quintessence international (Berlin, Germany : 1985). 2005;36(4):263-70.
161	EXCLUDED	Law SK, Sami M, Piri N, Coleman AL, Caprioli J. Asymmetric phenotype of Axenfeld-Rieger anomaly and aniridia associated with a novel PITX2 mutation. Molecular Vision. 2011;17:1231-8.
162	INCLUDED	Layman LC. Clinical genetic testing for Kallmann syndrome. Journal of Clinical Endocrinology and Metabolism. 2013;98(5):1860-2.
163	EXCLUDED	Lee JS, Fitzgibbon EJ, Chen YR, Kim HJ, Lustig LR, Akintoye SO, et al. Clinical guidelines for the management of craniofacial fibrous dysplasia. Orphanet Journal of Rare Diseases. 2012;7(SUPPL. 1).
164	EXCLUDED	Lees MM, Winter RM, Malcolm S, Saal HM, Chitty L. Popliteal pterygium syndrome: A clinical study of three families and report of linkage to the Van der Woude syndrome locus on 1q32. Journal of medical genetics. 1999;36(12):888-92.
165	EXCLUDED	Lehotay M, Kunkel M, Wehrbein H. Lacrimo-auriculo-dento-digital syndrome. Case, report of the literature, and clinical spectrum Lacrimo-auriculo-dento-digital-syndrom. Kasuistik, Literaturu bersicht und klinisches Erscheinungsbild. Journal of Orofacial Orthopedics. 2004;65(5):425-32.
166	EXCLUDED	Lemay P, Guyot MC, Tremblay E, Dionne-Laporte A, Spiegelman D, Henrion E, et al. Loss-of-function de novo mutations play an important role in severe human neural tube defects. Journal of medical genetics. 2015;52(7):493-7.
167	EXCLUDED	Leslie EJ, Mancuso JL, Schutte BC, Cooper ME, Durda KM, L'Heureux J, et al. Search for genetic modifiers of IRF6 and genotype-phenotype correlations in Van der Woude and popliteal pterygium syndromes. American Journal of Medical Genetics, Part A. 2013;161(10):2535-44.
168	EXCLUDED	Leslie EJ, Marazita ML. Genetics of cleft lip and cleft palate. American Journal of Medical Genetics, Part C: Seminars in Medical Genetics. 2013;163(4):246-58.
169	EXCLUDED	Leslie EJ, Standley J, Compton J, Bale S, Schutte BC, Murray JC. Comparative analysis of IRF6 variants in families with Van der Woude syndrome and popliteal pterygium syndrome using public whole-exome databases. Genetics in Medicine. 2013;15(5):338-44.
170	INCLUDED	Letra A, Fakhouri W, Fonseca RF, Menezes R, Kempa I, Prasad JL, et al. Interaction between IRF6 and TGFA genes contribute to the risk of nonsyndromic cleft lip/palate. PloS one. 2012;7(9):e45441.
171	INCLUDED	Letra A, Menezes R, Granjeiro JM, Vieira AR. AXIN2 and CDH1 polymorphisms, tooth agenesis, and oral clefts. Birth defects research Part A, Clinical and molecular teratology. 2009;85(2):169-73.
172	EXCLUDED	Lexner MO, Bardow A, Bjorn-Jorgensen J, Hertz JM, Almer L, Kreiborg S. Anthropometric and cephalometric measurements in X-linked hypohidrotic ectodermal dysplasia. Orthodontics & craniofacial research. 2007;10(4):203-15.
173	INCLUDED	Liang J, Zhu L, Meng L, Chen D, Bian Z. Novel nonsense mutation in MSX1 causes tooth agenesis with cleft lip in a Chinese family. European journal of oral sciences. 2012;120(4):278-82.
174	INCLUDED	Lidral AC, Moreno LM. Progress toward discerning the genetics of cleft lip. Current Opinion in Pediatrics. 2005;17(6):731-9.
175	EXCLUDED	Lidral AC, Murray JC. Genetic approaches to identify disease genes for birth defects with cleft lip/palate as a model. Birth Defects Research Part A - Clinical and Molecular Teratology. 2004;70(12):893-901.
176	INCLUDED	Lieden A, Kvarnung M, Nilsson D, Sahlin E, Lundberg ES. Intragenic duplication--a novel causative mechanism for SATB2-associated syndrome. American journal of medical genetics Part A. 2014;164a(12):3083-7.
177	EXCLUDED	Little HJ, Rorick NK, Su LI, Baldock C, Malhotra S, Jowitt T, et al. Missense mutations that cause Van der Woude syndrome and popliteal pterygium syndrome affect the DNA-binding and transcriptional activation functions of IRF6. Human molecular genetics. 2009;18(3):535-45.
178	INCLUDED	Maas NM, Van Buggenhout G, Hannes F, Thienpont B, Sanlaville D, Kok K, et al. Genotype-phenotype correlation in 21 patients with Wolf-Hirschhorn syndrome using high resolution array comparative genome hybridisation (CGH). Journal of medical genetics. 2008;45(2):71-80.
179	EXCLUDED	Macias E, de Carlos F, Cobo J. Hay-Wells syndrome (AEC): a case report. Oral diseases. 2006;12(5):506-8.
180	EXCLUDED	Malik S, Kakar N, Hasnain S, Ahmad J, Wilcox ER, Naz S. Epidemiology of Van der Woude syndrome from mutational analyses in affected patients from Pakistan. Clinical genetics. 2010;78(3):247-56.
181	EXCLUDED	Malik S, Wilcox ER, Naz S. Novel lip pit phenotypes and mutations of IRF6 in Van der Woude syndrome patients from Pakistan. Clinical genetics. 2014;85(5):487-91.
182	EXCLUDED	Mangold E, Bohmer AC, Gultepe P, Schuenke H, Klamt J, Nothen MM, et al. GRHL3 mutation screening identifies de novo splice site mutations in patients with apparently nonsyndromic cleft palate. Medizinische Genetik. 2015;27 (1):153-4.
183	EXCLUDED	Markovic MD. At the crossroads of oral facial genetics. European journal of orthodontics. 1992; 14:469-81.
184	EXCLUDED	Martinez B, Luis M, Pinheiro M, Freire-Maia N. Cleft lip/palate-oligodontia-syndactyly-hair alterations, a new syndrome: Review of the conditions combining ectodermal dysplasia and cleft lip/palate. American journal of medical genetics. 1987;27(1):23-31.
185	INCLUDED	Matsumoto N, Niikawa N. Kabuki make-up syndrome: A review. American Journal of Medical Genetics - Seminars in Medical Genetics. 2003;117 C(1):57-65.
186	EXCLUDED	Matsuzawa N, Yoshiura KI, MacHida J, Nakamura T, Niimi T, Furukawa H, et al. Two missense mutations in the IRF6 gene in two Japanese families with Van der Woude syndrome. Oral surgery, oral medicine, oral pathology, oral radiology, and endodontics. 2004;98(4):414-7.
187	INCLUDED	McGrath JA, Duijf PH, Doetsch V, Irvine AD, de Waal R, Vanmolkot KR, et al. Hay-Wells syndrome is caused by heterozygous missense mutations in the SAM domain of p63. Human molecular genetics. 2001;10(3):221-9.
188	INCLUDED	McKenzie F, Turner A, Withers S, Dalzell P, McGlynn M, Kirk EP. Dominant inheritance of cleft palate, microstomia and micrognathia--possible linkage to the fragile site at 16q22 (FRA16B). Clinical dysmorphology. 2002;11(4):237-41.
189	EXCLUDED	McLachlan E, Plante I, Shao Q, Tong D, Kidder GM, Bernier SM, et al. ODDD-linked Cx43 mutants reduce endogenous Cx43 expression and function in osteoblasts and inhibit late stage differentiation. Journal of Bone and Mineral Research. 2008;23(6):928-38.
190	EXCLUDED	Meczekalski B, Podfigurna-Stopa A, Smolarczyk R, Katulski K, Genazzani AR. Kallmann syndrome in women: from genes to diagnosis and treatment. Gynecological endocrinology : the official journal of the International Society of Gynecological Endocrinology. 2013;29(4):296-300.
191	EXCLUDED	Melnick M, Shields ED. Orofaciodigital syndrome, type I: a phenotypic and genetic analysis. Oral surgery, oral medicine, and oral pathology. 1975;40(5):599-610.
192	INCLUDED	Menezes R, Letra A, Kim AH, Kuchler EC, Day A, Tannure PN, et al. Studies with Wnt genes and nonsyndromic cleft lip and palate. Birth defects research Part A, Clinical and molecular teratology. 2010;88(11):995-1000.
193	EXCLUDED	Merks JHM, Van Karnebeek CDM, Caron HN, Hennekam RCM. Phenotypic Abnormalities: Terminology and Classification. American journal of medical genetics. 2003;123 A(3):211-30.
194	EXCLUDED	Meyer-Marcotty P, Weisschuh N, Dressler P, Hartmann J, Stellzig-Eisenhauer A. Morphology of the sella turcica in Axenfeld-Rieger syndrome with PITX2 mutation. Journal of Oral Pathology and Medicine. 2008;37(8):504-10.
195	EXCLUDED	Minic S, Trpinac D, Gabriel H, Gencik M, Obradovic M. Dental and oral anomalies in incontinentia pigmenti: a systematic review. Clinical oral investigations. 2013;17(1):1-8.
196	INCLUDED	Minones-Suarez L, Mas-Vidal A, Fernandez-Toral J, Llano-Rivas I, Gonzalez-Garcia M. A novel mutation in the IRF6 gene associated with facial asymmetry in a family affected with Van der Woude Syndrome. Pediatric dermatology. 2012;29(6):768-70.
197	INCLUDED	Modesto A, Moreno LM, Krahn K, King S, Lidral AC. MSX1 and orofacial clefting with and without tooth agenesis. Journal of dental research. 2006;85(6):542-6.
198	EXCLUDED	Moghe GA, Mauli S. IRF6 mutations may not be a major cause of Van der Woude syndrome in India. European journal of pediatrics. 2011;170(1):129.
199	EXCLUDED	Mokosch A, Bernecker C, Willenberg HS, Neumann NJ. [Kallmann syndrome]. Der Hautarzt; Zeitschrift fur Dermatologie, Venerologie, und verwandte Gebiete. 2011;62(10):728-30.
200	EXCLUDED	Molsted K, Kjaer I, Giwercman A, Vesterhauge S, Skakkebaek NE. Craniofacial morphology in patients with Kallmann's syndrome with and without cleft lip and palate. The Cleft palate-craniofacial journal : official publication of the American Cleft Palate-Craniofacial Association. 1997;34(5):417-24.
201	EXCLUDED	Monti P, Russo D, Bocciardi R, Foggetti G, Menichini P, Divizia MT, et al. EEC- and ADULT-associated TP63 mutations exhibit functional heterogeneity toward P63 responsive sequences. Human mutation. 2013;34(6):894-904.
202	EXCLUDED	Murray JC, Nishimura DY, Buetow KH, Ardinger HH, Spence MA, Sparkes RS, et al. Linkage of an autosomal dominant clefting syndrome (Van der Woude) to loci on chromosome Iq. American journal of human genetics. 1990;46(3):486-91.
203	EXCLUDED	Naikmasur VG, Rai A, Revanappa MM, Mutalik S. Thurston syndrome: oral and systemic manifestations. Case report and review of the literature. Quintessence international (Berlin, Germany : 1985). 2010;41(4):e75-9.
204	INCLUDED	Nakatomi M, Wang XP, Key D, Lund JJ, Turbe-Doan A, Kist R, et al. Genetic interactions between Pax9 and Msx1 regulate lip development and several stages of tooth morphogenesis. Developmental biology. 2010;340(2):438-49.
205	EXCLUDED	Nassif A, Senussi I, Meary F, Loiodice S, Hotton D, Robert B, et al. Msx1 role in craniofacial bone morphogenesis. Bone. 2014;66:96-104.
206	INCLUDED	Nieminen P, Kotilainen J, Aalto Y, Knuutila S, Pirinen S, Thesleff I. MSX1 gene is deleted in Wolf-Hirschhorn syndrome patients with oligodontia. Journal of dental research. 2003;82(12):1013-7.
207	EXCLUDED	Oberoi S, Huynh L, Vargervik K. Velopharyngeal, speech and dental characteristics as diagnostic aids in 22q11.2 deletion syndrome. Journal of the California Dental Association. 2011;39(5):327-32.
208	EXCLUDED	Opitz C, Witkowski R, Tinschert S. [Variable expression of lower lip fistulas in Van der Woude syndrome]. Mund-, Kiefer- und Gesichtschirurgie : MKG. 2000;4(4):222-7.
209	EXCLUDED	Osoegawa K, Vessere GM, Utami KH, Mansilla MA, Johnson MK, Riley BM, et al. Identification of novel candidate genes associated with cleft lip and palate using array comparative genomic hybridisation. Journal of medical genetics. 2008;45(2):81-6.
210	EXCLUDED	Papagrigorakis MJ, Synodinos PN, Daliouris CP, Metaxotou C. De novo inv(2)(p12q34) associated with Klippel-Feil anomaly and hypodontia. European journal of pediatrics. 2003;162(9):594-7.
211	INCLUDED	Paradowska-Stolarz AM. Wolf-Hirschhorn syndrome (WHS) - literature review on the features of the syndrome. Advances in clinical and experimental medicine : official organ Wroclaw Medical University. 2014;23(3):485-9.
212	EXCLUDED	Paranaiba LMR, Matelli Jr H, Swerts MSO, Line SRP, Coleta RD. Novel mutations in the IRF6 gene in Brazilian families with Van der Woude syndrome. International journal of molecular medicine. 2008;22(4):507-11.
213	EXCLUDED	Parisi L, Di Filippo T, Roccella M. Autism spectrum disorder in Kabuki syndrome: clinical, diagnostic and rehabilitative aspects assessed through the presentation of three cases. Minerva pediatrica. 2015;67(4):369-75.
214	EXCLUDED	Pavone P, Parano E, Polizzi A, Sorge G. A girl with palatoschisis, hypodontia, and lower lip pits. Italian Journal of Pediatrics. 2004;30(6):343-5.
215	EXCLUDED	Paznekas WA, Boyadjiev SA, Shapiro RE, Daniels O, Wollnik B, Keegan CE, et al. Connexin 43 (GJA1) mutations cause the pleiotropic phenotype of oculodentodigital dysplasia. American journal of human genetics. 2003;72(2):408-18.
216	EXCLUDED	Pegelow M, Koillinen H, Magnusson M, Fransson I, Unneberg P, Kere J, et al. Association and mutation analyses of the irf6 gene in families with nonsyndromic and syndromic cleft lip and/or cleft palate. Cleft Palate-Craniofacial Journal. 2014;51(1):49-55.
217	INCLUDED	Pegelow M, Peyrard-Janvid M, Zucchelli M, Fransson I, Larson O, Kere J, et al. Familial non-syndromic cleft lip and palate--analysis of the IRF6 gene and clinical phenotypes. European journal of orthodontics. 2008;30(2):169-75.
218	EXCLUDED	Petrof G, Nanda A, Howden J, Takeichi T, McMillan JR, Aristodemou S, et al. Mutations in GRHL2 result in an autosomal-recessive ectodermal Dysplasia syndrome. American journal of human genetics. 2014;95(3):308-14.
219	EXCLUDED	Pettit S, Campbell PR. Ectrodactyly-ectodermal dysplasia-clefting syndrome: the oral hygiene management of a patient with EEC. Special care in dentistry : official publication of the American Association of Hospital Dentists, the Academy of Dentistry for the Handicapped, and the American Society for Geriatric Dentistry. 2010;30(6):250-4.
220	INCLUDED	Peyrard-Janvid M, Leslie EJ, Kousa YA, Smith TL, Dunnwald M, Magnusson M, et al. Dominant mutations in GRHL3 cause Van der Woude syndrome and disrupt oral periderm development. American journal of human genetics. 2014;94(1):23-32.
221	INCLUDED	Peyrard-Janvid M, Pegelow M, Koillinen H, Larsson C, Fransson I, Rautio J, et al. Novel and de novo mutations of the IRF6 gene detected in patients with Van der Woude or popliteal pterygium syndrome. European Journal of Human Genetics. 2005;13(12):1261-7.
222	EXCLUDED	Pingul MM, Quintos JB. Van der Woude syndrome (Lip Pit-Cleft Lip Syndrome). Journal of Pediatrics. 2014;164(5):1235.
223	EXCLUDED	Pratsou P, Defty CL, Ozoemena L, McGrath JA, Moss C, Gach JE. Limited ectrodactyly, ectodermal dysplasia and cleft lip-palate syndrome with a p63 mutation, associated with linear and whorled naevoid hypermelanosis. Clinical and experimental dermatology. 2014;39(2):266-8.
224	EXCLUDED	Predine-Hug F, Le Merrer M, Frezal J. [Ectodermal dysplasia and familial ectrodactyly]. Archives francaises de pediatrie. 1984;41(1):49-50.
225	INCLUDED	Prontera P, Garelli E, Isidori I, Mencarelli A, Carando A, Silengo MC, et al. Cleft palate and ADULT phenotype in a patient with a novel TP63 mutation suggests lumping of EEC/LM/ADULT syndromes into a unique entity: ELA syndrome. American journal of medical genetics Part A. 2011;155a(11):2746-9.
226	EXCLUDED	Prontera P, Rogaia D, Sobacchi C, Tavares VLR, Mazzotta G, Passos-Bueno MR, et al. Craniometaphyseal dysplasia with severe craniofacial involvement shows homozygosity at 6q21-22.1 locus. American Journal of Medical Genetics, Part A. 2011;155(5):1106-8.
227	EXCLUDED	Propping P, Friedl W, Wienker TF, Uhlhaas S, Zerres K. ADULT syndrome allelic to limb mammary syndrome (LMS)? American journal of medical genetics. 2000;90(2):179-82.
228	EXCLUDED	Psaume J, Gray F, Cousteau C, Trigo G. [Echodactyly syndrome, ectodermic dysplasia, facial cleft, and EEC syndrome : report on 12 cases (author's transl)]. Revue de stomatologie et de chirurgie maxillo-faciale. 1981;82(4):226-9.
229	EXCLUDED	Rad AS, Siadat H, Monzavi A, Mangoli AA. Full mouth rehabilitation of a hypohidrotic ectodermal dysplasia patient with dental implants: a clinical report. Journal of prosthodontics : official journal of the American College of Prosthodontists. 2007;16(3):209-13.
230	INCLUDED	Rainger JK, Bhatia S, Bengani H, Gautier P, Rainger J, Pearson M, et al. Disruption of SATB2 or its long-range cis-regulation by SOX9 causes a syndromic form of Pierre Robin sequence. Human molecular genetics. 2014;23(10):2569-79.
231	EXCLUDED	Ramenzoni LL, Saito CP, McCormick JJ, Line SR. Transcriptional activity analysis of promoter region of human PAX9 gene under dexamethasone, retinoic acid, and ergocalciferol treatment in MCF-7 and MDPC23. Cell Biochemistry and Function. 2010;28(7):555-64.
232	EXCLUDED	Reardon JB, Brustowicz KA, Marrinan E, Mulliken JB, Padwa BL. Treatment outcomes in patients with van der woude and popliteal pterygium syndromes compared to patients with nonsyndromic cleft lip/palate. Journal of Oral and Maxillofacial Surgery. 2013;1):e44-e5.
233	EXCLUDED	Reiter R, Brosch S, Goebel I, Ludwig KU, Pickhard A, Hogel J, et al. A post GWAS association study of SNPs associated with cleft lip with or without cleft palate in submucous cleft palate. American Journal of Medical Genetics, Part A. 2015;167(3):670-3.
234	EXCLUDED	Reumers J, Maurer-Stroh S, Schymkowitz J, Rousseau F. Protein sequences encode safeguards against aggregation. Human mutation. 2009;30(3):431-7.
235	EXCLUDED	Richardson RJ, Dixon J, Malhotra S, Hardman MJ, Knowles L, Boot-Handford RP, et al. Irf6 is a key determinant of the keratinocyte proliferation-differentiation switch. Nature genetics. 2006;38(11):1329-34.
236	INCLUDED	Rifai L, Port-Lis M, Tabet AC, Bailleul-Forestier I, Benzacken B, Drunat S, et al. Ectodermal dysplasia-like syndrome with mental retardation due to contiguous gene deletion: further clinical and molecular delineation of del(2q32) syndrome. American journal of medical genetics Part A. 2010;152a(1):111-7.
237	EXCLUDED	Robinson GC, Wildervanck LS, Chiang TP. Ectrodactyly, ectodermal dysplasia, and cleft lip-palate syndrome. Its association with conductive hearing loss. The Journal of pediatrics. 1973;82(1):107-9.
238	INCLUDED	Roifman M, Brunner H, Lohr J, Mazzeu J, Chitayat D. Autosomal Dominant Robinow Syndrome, GeneReviews(R), R. A. Pagon, M. P. Adam, H. H. Ardinger, T. D. Bird, C. R. Dolan, C. T. Fong, R. J. H. Smith and K. Stephens, 2015. Editors, SourceGeneReviews®. Seattle (WA): University of Washington, Seattle; 1993-2016.
239	EXCLUDED	Romagnoli G, Zunin C. [Association of ectodermal dysplasia, ectrodactyly and cleft lip-palate: the EEC syndrome]. Pathologica. 1974;66(953-954):95-103.
240	EXCLUDED	Rorick NK, Kinoshita A, Weirather JL, Peyrard-Janvid M, de Lima RLLF, Dunnwald M, et al. Genomic strategy identifies a missense mutation in WD-repeat domain 65 (WDR65) in an individual with Van der Woude syndrome. American Journal of Medical Genetics, Part A. 2011;155(6):1314-21.
241	EXCLUDED	Rosa RR, Janeiro MM, Camargo SE, Porto Cde O, Kreich EM, Henriques JC. Radiographic study of patients with ectodermal dysplasia and partial. Indian journal of dental research : official publication of Indian Society for Dental Research. 2012;23(6):801-5.
242	EXCLUDED	Roscoe W, Veitch GIL, Gong XQ, Pellegrino E, Bai D, McLachlan E, et al. Oculodentodigital dysplasia-causing connexin43 mutants are non-functional and exhibit dominant effects on wild-type connexin43. Journal of Biological Chemistry. 2005;280(12):11458-66.
243	EXCLUDED	Rutledge KD, Barger C, Grant JH, Robin NH. IRF6 mutations in mixed isolated familial clefting. American Journal of Medical Genetics, Part A. 2010;152 A(12):3107-9.
244	EXCLUDED	Salahshourifar I, Wan Sulaiman WA, Halim AS, Zilfalil BA. Mutation screening of IRF6 among families with non-syndromic oral clefts and identification of two novel variants: Review of the literature. European journal of medical genetics. 2012;55(6-7):389-93.
245	EXCLUDED	Salamon T, Sucur D, Nikulin A, Lazovic-Tepavac O, Topic B, Huml I, et al. [Palmoplantar epidermal atrophy with hypokeratosis, dys- and hypotrichosis, hypodontia, enamel and dentin hypoplasia, isolated cleft palate with cleft uvula, strabismus cryptorchism and other anomalies--an undescribed ecto-mesodermal dysplasia?]. Der Hautarzt; Zeitschrift fur Dermatologie, Venerologie, und verwandte Gebiete…
246	EXCLUDED	Salinas CF, Jorgenson RJ, Lorenzo RL. Variable expression in otopalatodigital syndrome; cleft palate in female. Birth defects original article series. 1979;15(5b):329-45.
247	EXCLUDED	Salinas CF, Montes GM. Rapp-Hodgkin syndrome: observations on ten cases and characteristic hair changes (pili canaliculi). Birth defects original article series. 1988;24(2):149-68.
248	EXCLUDED	Sanchis Calvo A, De La Mano Hernandez A, Garcia Munoz E, Vega Senra MI. Van der Woude syndrome. [Spanish] Sindrome de Van der Woude. Acta Pediatrica Espanola. 2006;64(8):396-8.
249	EXCLUDED	Sander A, Moser H, Liechti-Gallati S, Grimm T, Zingg M, Raveh J. Linkage of Van der Woude syndrome (VWS) to REN and exclusion of the candidate gene TGFB2 from the disease locus in a large pedigree. Human genetics. 1993;91(1):55-62.
250	INCLUDED	Sander A, Murray JC, Scherpbier-Heddema T, Buetow KH, Weissenbach J, Zingg M, et al. Microsatellite-based fine mapping of the Van der Woude syndrome locus to an interval of 4.1 cM between D1S245 and D1S414. American journal of human genetics. 1995;56(1):310-8.
251	EXCLUDED	Sander A, Schmelzle R, Murray J. Evidence for a microdeletion in 1q32-41 involving the gene responsible for Van der Woude syndrome. Human molecular genetics. 1994;3(4):575-8.
252	EXCLUDED	Sandor GK, Carmichael RP, Coraza L, Clokie CM, Jordan RC. Genetic mutations in certain head and neck conditions of interest to the dentist. Journal (Canadian Dental Association). 2001;67(10):594.
253	EXCLUDED	Sato N, Katsumata N, Kagami M, Hasegawa T, Hori N, Kawakita S, et al. Clinical assessment and mutation analysis of Kallmann syndrome 1 (KAL1) and fibroblast growth factor receptor 1 (FGFR1, or KAL2) in five families and 18 sporadic patients. The Journal of clinical endocrinology and metabolism. 2004;89(3):1079-88.
254	EXCLUDED	Sato N, Ohyama K, Fukami M, Okada M, Ogata T. Kallmann syndrome: somatic and germline mutations of the fibroblast growth factor receptor 1 gene in a mother and the son. The Journal of clinical endocrinology and metabolism. 2006;91(4):1415-8.
255	INCLUDED	Satokata I, Maas R. Msx1 deficient mice exhibit cleft palate and abnormalities of craniofacial and tooth development. Nature genetics. 1994;6(4):348-56.
256	EXCLUDED	Scapoli L, Palmieri A, Martinelli M, Pezzetti F, Carinci P, Tognon M, et al. Strong evidence of linkage disequilibrium between polymorphisms at the IRF6 locus and nonsyndromic cleft lip with or without cleft palate, in an Italian population. American journal of human genetics. 2005;76(1):180-3.
257	INCLUDED	Schinzel A, Klausler M. The Van der Woude syndrome (dominantly inherited lip pits and clefts). Journal of medical genetics. 1986;23(4):291-4.
258	INCLUDED	Schinzel A, Schmid W. Interstitial deletion of the long arm of chromosome 1, del(1)(q21->q25) in a profoundly retarded 8-year-old girl with multiple anomalies. Clinical genetics. 1980;18(4):305-13.
259	EXCLUDED	Schneider EL. Lip pits and congenital absence of second premolars: varied expression of the Lip Pits syndrome. Journal of medical genetics. 1973;10(4):346-9.
260	INCLUDED	Schutte BC, Basart AM, Watanabe Y, Laffin JJ, Coppage K, Bjork BC, et al. Microdeletions at chromosome bands 1q32-q41 as a cause of Van der Woude syndrome. American journal of medical genetics. 1999;84(2):145-50.
261	EXCLUDED	Schutte BC, Bjork BC, Coppage KB, Malik MI, Gregory SG, Scott DJ, et al. A preliminary gene map for the Van der Woude syndrome critical region derived from 900 kb of genomic sequence at 1q32-q41. Genome research. 2000;10(1):81-94.
262	EXCLUDED	Sekhon P, McCulloch N, Roberts S. Ectrodactyly-ectodermal dysplasia-clefting syndrome (EEC)-a case report and review of the literature. British Journal of Oral and Maxillofacial Surgery. 2014;52 (8):e97-e8.
263	EXCLUDED	Senussi I, Berdal A, Babajko S. Phenotypic analysis of transgenic mice overexpressing MSX1 in oral bones. Journal of Bone and Mineral Research. 2011;26.
264	INCLUDED	Seo YJ, Park JW, Kim YH, Baek SH. Associations between the risk of tooth agenesis and single-nucleotide polymorphisms of MSX1 and PAX9 genes in nonsyndromic cleft patients. The Angle orthodontist. 2013;83(6):1036-42.
265	EXCLUDED	Sepulveda W, Sandoval R, Carstens E, Gutierrez J, Vasquez P. Hypohidrotic ectodermal dysplasia: Prenatal diagnosis by three-dimensional ultrasonography. Journal of Ultrasound in Medicine. 2003;22(7):731-5.
266	EXCLUDED	Serra V, Castori M, Paradisi M, Bui L, Melino G, Terrinoni A. Functional characterization of a novel TP63 mutation in a family with overlapping features of Rapp-Hodgkin/AEC/ADULT syndromes. American journal of medical genetics Part A. 2011;155a(12):3104-9.
267	EXCLUDED	Sertie AL, Sousa AV, Steman S, Pavanello RC, Passos-Bueno MR. Linkage analysis in a large Brazilian family with van der Woude syndrome suggests the existence of a susceptibility locus for cleft palate at 17p11.2-11.1. American journal of human genetics. 1999;65(2):433-40.
268	INCLUDED	Shimojima K, Shimada S, Sugawara M, Yoshikawa N, Niijima S, Urao M, et al. Challenges in genetic counseling because of intra-familial phenotypic variation of oral-facial-digital syndrome type 1. Congenital Anomalies. 2013;53(4):155-9.
269	EXCLUDED	Shprintzen RJ, Goldberg RB, Sidoti EJ. The penetrance and variable expression of the Van der Woude syndrome: Implications for genetic counseling. Cleft Palate Journal. 1980;17(1):52-7.
270	EXCLUDED	Silengo MC, Davi GF, Bianco R, Costa M, DeMarco A, Verona R, et al. Distinctive hair changes (pili torti) in Rapp-Hodgkin ectodermal dysplasia syndrome. Clinical genetics. 1982;21(5):297-300.
271	EXCLUDED	Skrinjaric I, Skrinjaric K, Vranic DN, Majstorovic M, Glavina D. Craniofacial anthropometric pattern profile in hypohidrotic ectodermal dysplasia--application in detection of gene carriers. Collegium antropologicum. 2003;27(2):753-9.
272	INCLUDED	Slayton RL, Williams L, Murray JC, Wheeler JJ, Lidral AC, Nishimura CJ. Genetic association studies of cleft lip and/or palate with hypodontia outside the cleft region. The Cleft palate-craniofacial journal : official publication of the American Cleft Palate-Craniofacial Association. 2003;40(3):274-9.
273	EXCLUDED	Sletvold H, Johnsen PJ, Wikmark OG, Simonsen GS, Sundsfjord A, Nielsen KM. Tn1546 is part of a larger plasmid-encoded genetic unit horizontally disseminated among clonal Enterococcus faecium lineages. Journal of Antimicrobial Chemotherapy. 2010;65(9):1894-906.
274	EXCLUDED	Sogut A, Kayserili H, Tukel T, Yuksel-Apak M. EEC syndrome. [Turkish] EEC sendromu. Sendrom. 2004;16(9):18-20.
275	EXCLUDED	Souissi A, El Euch D, Mokni M, Badri T, Dhahri ABO. Congenital lower lip pits: A case report. Dermatology online journal. 2004;10(2).
276	EXCLUDED	Southard AE, Edelmann LJ, Gelb BD. Role of copy number variants in structural birth defects. Pediatrics. 2012;129(4):755-63.
277	EXCLUDED	Spaepen A, Schrander-Stumpel C, Fryns JP, De Die-Smulders C, Borghgraef M, Van den Berghe H. Hallermann-Streiff syndrome: Clinical and psychological findings in children. Nosologic overlap with oculodentodigital dysplasia? American journal of medical genetics. 1991;41(4):517-20.
278	INCLUDED	Sripathomsawat W, Tanpaiboon P, Heering J, Dotsch V, Hennekam RC, Kantaputra P. Phenotypic analysis of Arg227 mutations of TP63 with emphasis on dental phenotype and micturition difficulties in EEC syndrome. American Journal of Medical Genetics, Part A. 2011;155(1):228-32.
279	EXCLUDED	Srivastava S, Bang RL. Congenital sinuses of the lower lip: Reappraisal of Van der Woude syndrome on the basis of nine patients. Annals of Plastic Surgery. 1989;22(4):316-20.
280	EXCLUDED	Stahl F, Grabowski R, Wigger K. Epidemiology of Hoffmeister's "genetically determined predisposition to disturbed development of the dentition" in patients with cleft lip and palate. The Cleft palate-craniofacial journal : official publication of the American Cleft Palate-Craniofacial Association. 2006;43(4):457-65.
281	EXCLUDED	Stains JP, Civitelli R. Gap junctions in skeletal development and function. Biochimica et Biophysica Acta - Biomembranes. 2005;1719(1-2):69-81.
282	INCLUDED	Steele JA, Hansen H, Arn P, Kwong PC. Spectrum of phenotypic manifestations from a single point mutation of the p63 gene, including new cutaneous and immunologic findings. Pediatric dermatology. 2005;22(5):415-9.
283	EXCLUDED	Stottmann, Bjork, Doyle, Beier. Highlighted article: "Identification of a Van der Woude Syndrome mutation in the cleft palate 1 mutant mouse". Genesis. 2010;48(5):281.
284	EXCLUDED	Stottmann RW, Bjork BC, Doyle JB, Beier DR. Identification of a Van Der Woude Syndrome mutation in the Cleft Palate 1 mutant mouse. Genesis. 2010;48(5):303-8.
285	EXCLUDED	Stuppia L, Capogreco M, Marzo G, La Rovere D, Antonucci I, Gatta V, et al. Genetics of syndromic and nonsyndromic cleft lip and palate. Journal of Craniofacial Surgery. 2011;22(5):1722-6.
286	EXCLUDED	Suda N, Handa S, Higashihori N, Ogawa T, Tsuji M, Ohyama K. Orthodontic treatment of a patient with Stickler syndrome. The Angle orthodontist. 2007;77(5):931-9.
287	EXCLUDED	Suda N, Takada J, Ohyama K. Orthodontic treatment in a patient with Van der Woude's syndrome. American journal of orthodontics and dentofacial orthopedics : official publication of the American Association of Orthodontists, its constituent societies, and the American Board of Orthodontics. 2006;129(5):696-705.
288	EXCLUDED	Sukalo M, Hwang CS, Varshavsky A, Zenker M. UBR1 missense mutations and oligosymptomatic Johanson-Blizzard syndrome. Medizinische Genetik. 2011;23 (1):124.
289	EXCLUDED	Summitt RL, Hiatt RL. Hypohidrotic ectodermal dysplasia with multiple associated anomalies. Birth defects original article series. 1971;7(8):121-4.
290	EXCLUDED	Suryadeva S, Begum M. Role of homeobox genes in tooth morphogenesis: A review. Journal of Clinical and Diagnostic Research. 2015;9(2):ZE09-ZE12.
291	EXCLUDED	Suss J, Pfeiffer RA, Zschiesche S, Konig R. [A solitary central maxillary incisor and holoprosencephaly in siblings]. Deutsche zahnarztliche Zeitschrift. 1990;45(12):785-8.
292	INCLUDED	Tadini G, Santagada F, Brena M, Pezzani L, Nannini P. Ectodermal dysplasias: the p63 tail. Giornale italiano di dermatologia e venereologia : organo ufficiale, Societa italiana di dermatologia e sifilografia. 2013;148(1):53-8.
293	INCLUDED	Tallon-Walton V, Nieminen P, Arte S, Ustrell-Torrent JM, Carvalho-Lobato P, Manzanares-Cespedes MC. Oral findings in Midline Syndrome: a case report and literature review. Medicina oral, patologia oral y cirugia bucal. 2010;15(4):e579-82.
294	EXCLUDED	Tan EC, Lim EC, Lee ST. De novo 2.3 Mb microdeletion of 1q32.2 involving the Van der Woude Syndrome locus. Molecular Cytogenetics. 2013;6(1).
295	EXCLUDED	Tan EC, Lim ECP, Yap SH, Lee ST, Cheng J, Por YC, et al. Identification of IRF6 gene variants in three families with Van der Woude syndrome. International journal of molecular medicine. 2008;21(6):747-51.
296	EXCLUDED	Tanboga I, Pince S, Duzdar L. Dental management of a child with EEC syndrome. International journal of paediatric dentistry / the British Paedodontic Society [and] the International Association of Dentistry for Children. 1992;2(2):99-103.
297	EXCLUDED	Tasiou A, Merkourea S, Lygidaki K, Nikitakis N, Iatrou I, Sklavounou A. Van der Woude syndrome: A case report of an underdiagnosed condition. Oral diseases. 2012;18:44.
298	EXCLUDED	Tejani Z, Kok EC, Mason C, Griffiths B. The use of overdentures in children with cleft lip and palate: a report of two cases. The Journal of clinical pediatric dentistry. 2005;29(4):299-306.
299	EXCLUDED	Tekin M, Ohle C, Johnson DE, Christmas JT, Bodurtha J. Counseling dilemmas in EEC syndrome. Genetic counseling (Geneva, Switzerland). 2000;11(1):19-24.
300	EXCLUDED	Thomsen M, Schneider U, Weber M, Niethard FU. The different appearance of the oculodentodigital dysplasia syndrome. Journal of Pediatric Orthopaedics Part B. 1998;7(1):23-6.
301	EXCLUDED	Tokat C, Bilkay U, Songur E, Akin Y. Van der Woude syndrome in twins. Journal of Craniofacial Surgery. 2005;16(5):936-9.
302	INCLUDED	Tommiska J, Kansakoski J, Christiansen P, Jorgensen N, Lawaetz JG, Juul A, et al. Genetics of congenital hypogonadotropic hypogonadism in Denmark. European journal of medical genetics. 2014;57(7):345-8.
303	INCLUDED	Toriello HV, Franco B. Oral-Facial-Digital Syndrome Type I. In: Pagon RA, Adam MP, Ardinger HH, Wallace SE, Amemiya A, Bean LJH, et al., editors. GeneReviews(R). Seattle (WA): University of Washington, Seattle University of Washington, Seattle. All rights reserved.; 1993.
304	EXCLUDED	Tosun G, Elbay U. Rapp-Hodgkin syndrome: clinical and dental findings. The Journal of clinical pediatric dentistry. 2009;34(1):71-5.
305	EXCLUDED	Tripathi A, Tiwari B, Gupta S, Patil R, Khanna V. A case of vander woude syndrome with rare phenotypic expressions. Journal of clinical and diagnostic research : JCDR. 2014;8(10):Pd03-5.
306	EXCLUDED	Ugwu BT, Momoh JT. Van der Woude syndrome with mental retardation: case report. East African medical journal. 2001;78(2):111-2.
307	EXCLUDED	Ulm MR, Kratochwil A, Ulm B, Solar P, Aro G, Bernaschek G. Three-dimensional ultrasound evaluation of fetal tooth germs. Ultrasound in obstetrics & gynecology : the official journal of the International Society of Ultrasound in Obstetrics and Gynecology. 1998;12(4):240-3.
308	EXCLUDED	Vaaralahti K, Tommiska J, Tillmann V, Liivak N, Kansakoski J, Laitinen EM, et al. De novo SOX10 nonsense mutation in a patient with Kallmann syndrome and hearing loss. Pediatric Research. 2014;76(1):115-6.
309	EXCLUDED	Valdez-de la Torre MH, Quintana-Garcia M, Canun S. Blepharo-cheilo-dontic (BCD) syndrome in two Mexican patients. American journal of medical genetics. 1999;85(2):157-9.
310	INCLUDED	van Bokhoven H, Jung M, Smits AP, van Beersum S, Ruschendorf F, van Steensel M, et al. Limb mammary syndrome: a new genetic disorder with mammary hypoplasia, ectrodactyly, and other Hand/Foot anomalies maps to human chromosome 3q27. American journal of human genetics. 1999;64(2):538-46.
311	INCLUDED	van den Boogaard MJ, Dorland M, Beemer FA, van Amstel HK. MSX1 mutation is associated with orofacial clefting and tooth agenesis in humans. Nature genetics. 2000;24(4):342-3.
312	EXCLUDED	van der Wal KG, Wiebe Mulder J. Median cleft lip without holoprosencephaly. Case report. International journal of oral and maxillofacial surgery. 1993;22(1):39-41.
313	EXCLUDED	Velazquez J, Guariman Curvelo RJ, Trivi No Rodriguez JA, Decima PA. Van der Woude Syndrome, a clinical case presentation of a family group affecting 3 generations. International journal of oral and maxillofacial surgery. 2011;40 (10):e25.
314	EXCLUDED	Versiani BR, Trarbach E, Koenigkam-Santos M, Dos Santos AC, Elias LL, Moreira AC, et al. Clinical assessment and molecular analysis of GnRHR and KAL1 genes in males with idiopathic hypogonadotrophic hypogonadism. Clinical endocrinology. 2007;66(2):173-9.
315	INCLUDED	Vieira AR. Oral clefts and syndromic forms of tooth agenesis as models for genetics of isolated tooth agenesis. Journal of dental research. 2003;82(3):162-5.
316	EXCLUDED	Vieira AR, McHenry TG, Daack-Hirsch S, Murray JC, Marazita ML. Candidate gene/loci studies in cleft lip/palate and dental anomalies finds novel susceptibility genes for clefts. Genetics in medicine : official journal of the American College of Medical Genetics. 2008;10(9):668-74.
317	EXCLUDED	Vieira AR, McHenry TG, Daack-Hirsch S, Murray JC, Marazita ML. A genome wide linkage scan for cleft lip and palate and dental anomalies. American journal of medical genetics Part A. 2008;146a(11):1406-13.
318	EXCLUDED	Vieira AR, Meira R, Modesto A, Murray JC. MSX1, PAX9, and TGFA contribute to tooth agenesis in humans. Journal of dental research. 2004;83(9):723-7.
319	EXCLUDED	Vieira AR, Modesto A, Meira R, Barbosa AR, Lidral AC, Murray JC. Interferon regulatory factor 6 (IRF6) and fibroblast growth factor receptor 1 (FGFR1) contribute to human tooth agenesis. American journal of medical genetics Part A. 2007;143a(6):538-45.
320	EXCLUDED	Vi-Fane B, Nefussi JR, Orestes-Cardoso S, Hotton D, Robert B, Chabre C, et al. Genetic and experimental approach to bony craniofacial growth: the role of the divergent homeobox gene Msx1. [French] Pour une approche genetique et experimentale de la croissance squelettique cranio-faciale: etude du role de l'homeogene divergent Msx1. L' Orthodontie francaise. 2003;74(1):103-13.
321	EXCLUDED	Vink CP, Ockeloen CW, Ten Kate S, Koolen DA, Ploos Van Amstel JK, Kuijpers-Jagtman AM, et al. Variability in dentofacial phenotypes in four families with WNT10A mutations. European Journal of Human Genetics. 2014;22(9):1063-70.
322	EXCLUDED	Wang Q, Liu W, Ning S, Ye J, Huang T, Li Y, et al. Community of protein complexes impacts disease association. European Journal of Human Genetics. 2012;20(11):1162-7.
323	EXCLUDED	Wang X, Liu J, Xiao M, Zhang H, Hu L, Kong X. A genetic analysis of Van Der Woude syndrome families. [Chinese]. Chinese Journal of Clinical Rehabilitation. 2003;7(14):2068-9.
324	INCLUDED	Wang X, Liu J, Zhang H, Xiao M, Li J, Yang C, et al. Novel mutations in the IRF6 gene for Van der Woude syndrome. Human genetics. 2003;113(5):382-6.
325	EXCLUDED	Wang Y, Zhao H, Zhang X, Feng H. Novel identification of a four-base-pair deletion mutation in PITX2 in a Rieger syndrome family. Journal of dental research. 2003;82(12):1008-12.
326	EXCLUDED	Watanabe Y, Murray JC, Bjork BC, Bird CP, Chiang PW, Gregory SG, et al. Matroshka and ectopic polymorphisms: Two new classes of DNA sequence variation identified at the van der woude syndrome locus on 1q32-q41. Human mutation. 2001;18(5):422-34.
327	EXCLUDED	Wawrzynek A, Slezak R, Wisniewski SA, Trzeciak WH. A novel mutation in the ED1 gene in a patient with X-linked hypohidrotic ectodermal dysplasia. International journal of dermatology. 2013;52(9):1121-4.
328	EXCLUDED	Wieczorek D. Human facial dysostoses. Clinical genetics. 2013;83(6):499-510.
329	INCLUDED	Wienker TF, Hudek G, Bissbort S. Linkage studies in a pedigree with Van der Woude syndrome. Journal of medical genetics. 1987;24(3):160-2.
330	INCLUDED	Wilkie AOM. Pitfalls in the phylogenomic evaluation of human disease-causing mutations. Journal of Biology. 2009;8(3).
331	EXCLUDED	Winter K, Baccaglini L, Tomar S. A review of malocclusion among individuals with mental and physical disabilities. Special care in dentistry : official publication of the American Association of Hospital Dentists, the Academy of Dentistry for the Handicapped, and the American Society for Geriatric Dentistry. 2008;28(1):19-26.
332	EXCLUDED	Wong FK, Hagg U. An update on the aetiology of orofacial clefts. Hong Kong Medical Journal. 2004;10(5):331-6.
333	INCLUDED	Wong FK, Karsten A, Larson O, Huggare J, Hagberg C, Larsson C, et al. Clinical and genetic studies of Van der Woude syndrome in Sweden. Acta odontologica Scandinavica. 1999;57(2):72-6.
334	INCLUDED	Xu H, Niu Y, Wang T, Liu S, Xu H, Wang S, et al. Novel FGFR1 and KISS1R Mutations in Chinese Kallmann Syndrome Males with Cleft Lip/Palate. BioMed research international. 2015;2015:649698.
335	INCLUDED	Xu N, Qin Y, Reindollar RH, Tho SP, McDonough PG, Layman LC. A mutation in the fibroblast growth factor receptor 1 gene causes fully penetrant normosmic isolated hypogonadotropic hypogonadism. The Journal of clinical endocrinology and metabolism. 2007;92(3):1155-8.
336	INCLUDED	Ye XQ, Jin HX, Shi LS, Fan MW, Song GT, Fan HL, et al. Identification of novel mutations of IRF6 gene in Chinese families with Van der Woude syndrome. International journal of molecular medicine. 2005;16(5):851-6.
337	EXCLUDED	Yeetong P, Mahatumarat C, Siriwan P, Rojvachiranonda N, Suphapeetiporn K, Shotelersuk V. Three novel mutations of the IRF6 gene with one associated with an unusual feature in Van der Woude syndrome. American journal of medical genetics Part A. 2009;149a(11):2489-92.
338	INCLUDED	Yildirim M, Seymen F, Deeley K, Cooper ME, Vieira AR. Defining predictors of cleft lip and palate risk. Journal of dental research. 2012;91(6):556-61.
339	INCLUDED	Yin W, Ye X, Shi L, Wang QK, Jin H, Wang P, et al. TP63 gene mutations in Chinese P63 syndrome patients. Journal of dental research. 2010;89(8):813-7.
340	INCLUDED	Yoshida K, Hayashi R, Fujita H, Kubota M, Kondo M, Shimomura Y, et al. Novel homozygous mutation, c.400C>T (p.Arg134*), in the PVRL1 gene underlies cleft lip/palate-ectodermal dysplasia syndrome in an Asian patient. The Journal of dermatology. 2015;42(7):715-9.
341	EXCLUDED	Zadik Z, Barak Y, Levin S, Josephsberg Z, Lustmann J, Chemke J. Dermoid cysts, hypothyroidism, cleft palate, and hypodontia. The Journal of clinical dysmorphology. 1983;1(4):24-7.
342	EXCLUDED	Zappitelli T, Chen F, Grynpas M, Henderson JE, Moreno L, Zirngibl R, et al. Aberrant osteoblast and osteoclast activity in connexin43 G60S missense mutant mice leads to age-related bone anomalies. Journal of Bone and Mineral Research. 2011;26.
343	EXCLUDED	Zechi-Ceide RM, Guion-Almeida ML, De Oliveira Rodini ES, Jesus Oliveira NA, Passos-Bueno MR. Hydrocephalus and moderate mental retardation in a boy with Van der Woude phenotype and IRF6 gene mutation. Clinical dysmorphology. 2007;16(3):163-6.
344	INCLUDED	Zenaty D, Bretones P, Lambe C, Guemas I, David M, Leger J, et al. Paediatric phenotype of Kallmann syndrome due to mutations of fibroblast growth factor receptor 1 (FGFR1). Molecular and cellular endocrinology. 2006;254-255:78-83.
345	EXCLUDED	Zhang Z, Song Y, Zhao X, Zhang X, Fermin C, Chen Y. Rescue of cleft palate in Msx1-deficient mice by transgenic Bmp4 reveals a network of BMP and Shh signaling in the regulation of mammalian palatogenesis. Development (Cambridge, England). 2002;129(17):4135-46.
346	EXCLUDED	Zhao JL, Chen YX, Wu TJ. [Recent advances in research of genes associated with human tooth agenesis and craniofacial malformation syndromes]. [Chinese]. Zhonghua kou qiang yi xue za zhi = Zhonghua kouqiang yixue zazhi = Chinese journal of stomatology. 2005;40(2):172-4.
347	EXCLUDED	Zucchero TM, Cooper ME, Maher BS, Daack-Hirsch S, Nepomuceno B, Ribeiro L, et al. Interferon regulatory factor 6 (IRF6) gene variants and the risk of isolated cleft lip or palate. New England Journal of Medicine. 2004;351(8):769-80.
