# Supplementary material for: Tooth agenesis and orofacial clefting: genetic brothers in arms?
Source: Hum Genet. 2016 Oct 3;135(12):1299–327. doi: 10.1007/s00439-016-1733-z (PMC5065589; doi:10.1007/s00439-016-1733-z)
Supplement: Supplementary file 3 — Articles included based on the contents. (XLSX 19 kb) [file 439_2016_1733_MOESM3_ESM.xlsx]

## Sheet: Included_articles_84
Supplementary Table 3. Articles included based on the contents.
Article no.	Reference
3	Adam MP, Hudgins L, Hannibal M. Kabuki Syndrome. In: Pagon RA, Adam MP, Ardinger HH, Wallace SE, Amemiya A, Bean LJH, et al., editors. GeneReviews(R). Seattle (WA): University of Washington, Seattle University of Washington, Seattle. All rights reserved.; 1993.
5	Albuisson J, Pecheux C, Carel JC, Lacombe D, Leheup B, Lapuzina P, et al. Kallmann syndrome: 14 novel mutations in KAL1 and FGFR1 (KAL2). Human mutation. 2005;25(1):98-9.
7	Ali A, Singh SK, Raman R. Coding region of IRF6 gene may not be causal for Van der Woude syndrome in cases from India. Cleft Palate-Craniofacial Journal. 2009;46(5):541-4.
10	Antunes LS, Kuchler EC, Tannure PN, Costa MC, Gouvea CV, Olej B, et al. BMP4 Polymorphism is Associated With Nonsyndromic Oral Cleft in a Brazilian Population. The Cleft palate-craniofacial journal : official publication of the American Cleft Palate-Craniofacial Association. 2013;50(6):633-8.
17	Bailleul-Forestier I, Gros C, Zenaty D, Bennaceur S, Leger J, de Roux N. Dental agenesis in Kallmann syndrome individuals with FGFR1 mutations. International journal of paediatric dentistry / the British Paedodontic Society [and] the International Association of Dentistry for Children. 2010;20(4):305-12.
22	Beate K, Joseph N, Nicolas DR, Wolfram K. Genetics of isolated hypogonadotropic hypogonadism: Role of GnRH receptor and other genes. International Journal of Endocrinology. 2012;2012(147893).
28	Bettex M, Graf B, Winkler B, Gerber-Huber S. Oro-palatal dysplasia Bettex-Graf--a new syndrome. European journal of pediatric surgery : official journal of Austrian Association of Pediatric Surgery [et al] = Zeitschrift fur Kinderchirurgie. 1998;8(1):4-8.
40	Burdick AB. Genetic epidemiology and control of genetic expression in van der Woude syndrome. Journal of craniofacial genetics and developmental biology. 1986;6(SUPPL. 2):99-105.
43	Busche A, Graul-Neumann LM, Zweier C, Rauch A, Klopocki E, Horn D. Microdeletions of chromosome 7p21, including TWIST1, associated with significant microcephaly, facial dysmorphism, and short stature. European journal of medical genetics. 2011;54(3):256-61.
47	Cabanillas M, Torrelo A, Monteagudo B, Suarez-Amor O, Ramirez-Santos A, Gonzalez-Vilas D, et al. A novel heterozygous point mutation in the p63 gene in a patient with ectodermal dysplasia associated with B-cell leukemia. Pediatric dermatology. 2011;28(6):707-10.
50	Carey JC, Viskochil DH. Status of the human malformation map: 2002. American Journal of Medical Genetics - Seminars in Medical Genetics. 2002;115(4):205-20.
57	Clements SE, Techanukul T, Coman D, Mellerio JE, McGrath JA. Molecular basis of EEC (ectrodactyly, ectodermal dysplasia, clefting) syndrome: Five new mutations in the DNA-binding domain of the TP63 gene and genotype-phenotype correlation. British Journal of Dermatology. 2010;162(1):201-7.
58	Clements SE, Techanukul T, Holden ST, Mellerio JE, Dorkins H, Escande F, et al. Rapp-Hodgkin and Hay-Wells ectodermal dysplasia syndromes represent a variable spectrum of the same genetic disorder. British Journal of Dermatology. 2010;163(3):624-9.
60	Cobourne MT, Xavier GM, Depew M, Hagan L, Sealby J, Webster Z, et al. Sonic hedgehog signalling inhibits palatogenesis and arrests tooth development in a mouse model of the nevoid basal cell carcinoma syndrome. Developmental biology. 2009;331(1):38-49.
63	Costa-Barbosa FA, Balasubramanian R, Keefe KW, Shaw ND, Al-Tassan N, Plummer L, et al. Prioritizing genetic testing in patients with kallmann syndrome using clinical phenotypes. Journal of Clinical Endocrinology and Metabolism. 2013;98(5):E943-E53.
67	Das P, Hai M, Elcock C, Leal SM, Brown DT, Brook AH, et al. Novel missense mutations and a 288-bp exonic insertion in PAX9 in families with autosomal dominant hypodontia. American journal of medical genetics. 2003;118 A(1):35-42.
68	David-Paloyo FP, Yang X, Lin JL, Wong FH, Wu-Chou YH, Lo LJ. Lower lip pits: Van der Woude or Kabuki syndrome. Cleft Palate-Craniofacial Journal. 2014;51(6):729-34.
69	De Coster PJ, Mortier G, Marks LA, Martens LC. Cranial suture biology and dental development: Genetic and clinical perspectives. Journal of Oral Pathology and Medicine. 2007;36(8):447-55.
90	Feberwee HE, Feenstra I, Oberoi S, Sama IE, Ockeloen CW, Clum F, et al. Novel BCOR mutations in patients with oculofaciocardiodental (OFCD) syndrome. Clinical genetics. 2014;85(2):194-7.
100	Ghassibe M, Revencu N, Bayet B, Gillerot Y, Vanwijck R, Verellen-Dumoulin C, et al. Six families with van der Woude and/or popliteal pterygium syndrome: all with a mutation in the IRF6 gene. Journal of medical genetics. 2004;41(2):e15.
113	Heliovaara A, Rantanen I, Arte S. Dental development and tooth agenesis in children with velocardiofacial syndrome. International journal of paediatric dentistry / the British Paedodontic Society [and] the International Association of Dentistry for Children. 2011;21(6):446-50.
121	Item CB, Turhani D, Thurnher D, Yerit K, Sinko K, Wittwer G, et al. Van Der Woude syndrome: variable penetrance of a novel mutation (p.Arg 84Gly) of the IRF6 gene in a Turkish family. International journal of molecular medicine. 2005;15(2):247-51.
120	Itin PH, Fistarol SK. Ectodermal dysplasias. American Journal of Medical Genetics - Seminars in Medical Genetics. 2004;131 C(1):45-51.
124	Janiszewska-Olszowska J, Gawrych E, Dydyk A, Studniak E, Biadun-Poplawska A, Zajaczek S. Oro-palatal dysplasia Bettex-Graf--clinical findings, genetic background, treatment. Journal of cranio-maxillo-facial surgery : official publication of the European Association for Cranio-Maxillo-Facial Surgery. 2013;41(1):e29-32.
128	Kaewkhampa A, Jotikasthira D, Malaivijitnond S, Kantaputra P. TBX22 mutation associated with cleft lip/palate, hypodontia, and limb anomaly. The Cleft palate-craniofacial journal : official publication of the American Cleft Palate-Craniofacial Association. 2012;49(2):240-4.
131	Kantaputra PN. BCOR mutations and unstoppable root growth: A commentary on oculofaciocardiodental syndrome: Novel BCOR mutations and expression in dental cells. Journal of Human Genetics. 2014;59(6):297-9.
132	Kantaputra PN, Paramee M, Kaewkhampa A, Hoshino A, Lees M, McEntagart M, et al. Cleft lip with cleft palate, ankyloglossia, and hypodontia are associated with TBX22 mutations. Journal of dental research. 2011;90(4):450-5.
137	Kavitha B, Priyadharshini V, Sivapathasundharam B, Saraswathi TR. Role of genes in oro-dental diseases. Indian journal of dental research : official publication of Indian Society for Dental Research. 2010;21(2):270-4.
141	Kist R, Greally E, Peters H. Derivation of a mouse model for conditional inactivation of Pax9. Genesis. 2007;45(7):460-4.
145	Klein OD, Oberoi S, Huysseune A, Hovorakova M, Peterka M, Peterkova R. Developmental disorders of the dentition: an update. American journal of medical genetics Part C, Seminars in medical genetics. 2013;163c(4):318-32.
154	Kouskoura T, Fragou N, Alexiou M, John N, Sommer L, Graf D, et al. The genetic basis of craniofacial and dental abnormalities. Schweizer Monatsschrift fur Zahnmedizin = Revue mensuelle suisse d'odonto-stomatologie = Rivista mensile svizzera di odontologia e stomatologia / SSO. 2011;121(7-8):636-46.
155	Krasone K, Lace B, Akota I, Care R, Deeley K, Kuchler EC, et al. IRF6 AP-2a binding site promoter polymorphism is associated with oral clefts in Latvia. Stomatologija / issued by public institution "Odontologijos studija" [et al]. 2014;16(4):132-6.
159	Lam C, Ou JC, Billingsley EM. "pTCH"-ing it together: A basal cell nevus syndrome review. Dermatologic Surgery. 2013;39(11):1557-72.
162	Layman LC. Clinical genetic testing for Kallmann syndrome. Journal of Clinical Endocrinology and Metabolism. 2013;98(5):1860-2.
170	Letra A, Fakhouri W, Fonseca RF, Menezes R, Kempa I, Prasad JL, et al. Interaction between IRF6 and TGFA genes contribute to the risk of nonsyndromic cleft lip/palate. PloS one. 2012;7(9):e45441.
171	Letra A, Menezes R, Granjeiro JM, Vieira AR. AXIN2 and CDH1 polymorphisms, tooth agenesis, and oral clefts. Birth defects research Part A, Clinical and molecular teratology. 2009;85(2):169-73.
173	Liang J, Zhu L, Meng L, Chen D, Bian Z. Novel nonsense mutation in MSX1 causes tooth agenesis with cleft lip in a Chinese family. European journal of oral sciences. 2012;120(4):278-82.
174	Lidral AC, Moreno LM. Progress toward discerning the genetics of cleft lip. Current Opinion in Pediatrics. 2005;17(6):731-9.
176	Lieden A, Kvarnung M, Nilsson D, Sahlin E, Lundberg ES. Intragenic duplication--a novel causative mechanism for SATB2-associated syndrome. American journal of medical genetics Part A. 2014;164a(12):3083-7.
178	Maas NM, Van Buggenhout G, Hannes F, Thienpont B, Sanlaville D, Kok K, et al. Genotype-phenotype correlation in 21 patients with Wolf-Hirschhorn syndrome using high resolution array comparative genome hybridisation (CGH). Journal of medical genetics. 2008;45(2):71-80.
185	Matsumoto N, Niikawa N. Kabuki make-up syndrome: A review. American Journal of Medical Genetics - Seminars in Medical Genetics. 2003;117 C(1):57-65.
187	McGrath JA, Duijf PH, Doetsch V, Irvine AD, de Waal R, Vanmolkot KR, et al. Hay-Wells syndrome is caused by heterozygous missense mutations in the SAM domain of p63. Human molecular genetics. 2001;10(3):221-9.
188	McKenzie F, Turner A, Withers S, Dalzell P, McGlynn M, Kirk EP. Dominant inheritance of cleft palate, microstomia and micrognathia--possible linkage to the fragile site at 16q22 (FRA16B). Clinical dysmorphology. 2002;11(4):237-41.
192	Menezes R, Letra A, Kim AH, Kuchler EC, Day A, Tannure PN, et al. Studies with Wnt genes and nonsyndromic cleft lip and palate. Birth defects research Part A, Clinical and molecular teratology. 2010;88(11):995-1000.
196	Minones-Suarez L, Mas-Vidal A, Fernandez-Toral J, Llano-Rivas I, Gonzalez-Garcia M. A novel mutation in the IRF6 gene associated with facial asymmetry in a family affected with Van der Woude Syndrome. Pediatric dermatology. 2012;29(6):768-70.
197	Modesto A, Moreno LM, Krahn K, King S, Lidral AC. MSX1 and orofacial clefting with and without tooth agenesis. Journal of dental research. 2006;85(6):542-6.
204	Nakatomi M, Wang XP, Key D, Lund JJ, Turbe-Doan A, Kist R, et al. Genetic interactions between Pax9 and Msx1 regulate lip development and several stages of tooth morphogenesis. Developmental biology. 2010;340(2):438-49.
206	Nieminen P, Kotilainen J, Aalto Y, Knuutila S, Pirinen S, Thesleff I. MSX1 gene is deleted in Wolf-Hirschhorn syndrome patients with oligodontia. Journal of dental research. 2003;82(12):1013-7.
211	Paradowska-Stolarz AM. Wolf-Hirschhorn syndrome (WHS) - literature review on the features of the syndrome. Advances in clinical and experimental medicine : official organ Wroclaw Medical University. 2014;23(3):485-9.
217	Pegelow M, Peyrard-Janvid M, Zucchelli M, Fransson I, Larson O, Kere J, et al. Familial non-syndromic cleft lip and palate--analysis of the IRF6 gene and clinical phenotypes. European journal of orthodontics. 2008;30(2):169-75.
220	Peyrard-Janvid M, Leslie EJ, Kousa YA, Smith TL, Dunnwald M, Magnusson M, et al. Dominant mutations in GRHL3 cause Van der Woude syndrome and disrupt oral periderm development. American journal of human genetics. 2014;94(1):23-32.
221	Peyrard-Janvid M, Pegelow M, Koillinen H, Larsson C, Fransson I, Rautio J, et al. Novel and de novo mutations of the IRF6 gene detected in patients with Van der Woude or popliteal pterygium syndrome. European Journal of Human Genetics. 2005;13(12):1261-7.
225	Prontera P, Garelli E, Isidori I, Mencarelli A, Carando A, Silengo MC, et al. Cleft palate and ADULT phenotype in a patient with a novel TP63 mutation suggests lumping of EEC/LM/ADULT syndromes into a unique entity: ELA syndrome. American journal of medical genetics Part A. 2011;155a(11):2746-9.
230	Rainger JK, Bhatia S, Bengani H, Gautier P, Rainger J, Pearson M, et al. Disruption of SATB2 or its long-range cis-regulation by SOX9 causes a syndromic form of Pierre Robin sequence. Human molecular genetics. 2014;23(10):2569-79.
236	Rifai L, Port-Lis M, Tabet AC, Bailleul-Forestier I, Benzacken B, Drunat S, et al. Ectodermal dysplasia-like syndrome with mental retardation due to contiguous gene deletion: further clinical and molecular delineation of del(2q32) syndrome. American journal of medical genetics Part A. 2010;152a(1):111-7.
238	Roifman M, Brunner H, Lohr J, Mazzeu J, Chitayat D. Autosomal Dominant Robinow Syndrome, GeneReviews(R), R. A. Pagon, M. P. Adam, H. H. Ardinger, T. D. Bird, C. R. Dolan, C. T. Fong, R. J. H. Smith and K. Stephens, 2015. Editors, SourceGeneReviews®. Seattle (WA): University of Washington, Seattle; 1993-2016.
250	Sander A, Murray JC, Scherpbier-Heddema T, Buetow KH, Weissenbach J, Zingg M, et al. Microsatellite-based fine mapping of the Van der Woude syndrome locus to an interval of 4.1 cM between D1S245 and D1S414. American journal of human genetics. 1995;56(1):310-8.
255	Satokata I, Maas R. Msx1 deficient mice exhibit cleft palate and abnormalities of craniofacial and tooth development. Nature genetics. 1994;6(4):348-56.
257	Schinzel A, Klausler M. The Van der Woude syndrome (dominantly inherited lip pits and clefts). Journal of medical genetics. 1986;23(4):291-4.
258	Schinzel A, Schmid W. Interstitial deletion of the long arm of chromosome 1, del(1)(q21->q25) in a profoundly retarded 8-year-old girl with multiple anomalies. Clinical genetics. 1980;18(4):305-13.
260	Schutte BC, Basart AM, Watanabe Y, Laffin JJ, Coppage K, Bjork BC, et al. Microdeletions at chromosome bands 1q32-q41 as a cause of Van der Woude syndrome. American journal of medical genetics. 1999;84(2):145-50.
264	Seo YJ, Park JW, Kim YH, Baek SH. Associations between the risk of tooth agenesis and single-nucleotide polymorphisms of MSX1 and PAX9 genes in nonsyndromic cleft patients. The Angle orthodontist. 2013;83(6):1036-42.
268	Shimojima K, Shimada S, Sugawara M, Yoshikawa N, Niijima S, Urao M, et al. Challenges in genetic counseling because of intra-familial phenotypic variation of oral-facial-digital syndrome type 1. Congenital Anomalies. 2013;53(4):155-9.
272	Slayton RL, Williams L, Murray JC, Wheeler JJ, Lidral AC, Nishimura CJ. Genetic association studies of cleft lip and/or palate with hypodontia outside the cleft region. The Cleft palate-craniofacial journal : official publication of the American Cleft Palate-Craniofacial Association. 2003;40(3):274-9.
278	Sripathomsawat W, Tanpaiboon P, Heering J, Dotsch V, Hennekam RC, Kantaputra P. Phenotypic analysis of Arg227 mutations of TP63 with emphasis on dental phenotype and micturition difficulties in EEC syndrome. American Journal of Medical Genetics, Part A. 2011;155(1):228-32.
282	Steele JA, Hansen H, Arn P, Kwong PC. Spectrum of phenotypic manifestations from a single point mutation of the p63 gene, including new cutaneous and immunologic findings. Pediatric dermatology. 2005;22(5):415-9.
292	Tadini G, Santagada F, Brena M, Pezzani L, Nannini P. Ectodermal dysplasias: the p63 tail. Giornale italiano di dermatologia e venereologia : organo ufficiale, Societa italiana di dermatologia e sifilografia. 2013;148(1):53-8.
293	Tallon-Walton V, Nieminen P, Arte S, Ustrell-Torrent JM, Carvalho-Lobato P, Manzanares-Cespedes MC. Oral findings in Midline Syndrome: a case report and literature review. Medicina oral, patologia oral y cirugia bucal. 2010;15(4):e579-82.
302	Tommiska J, Kansakoski J, Christiansen P, Jorgensen N, Lawaetz JG, Juul A, et al. Genetics of congenital hypogonadotropic hypogonadism in Denmark. European journal of medical genetics. 2014;57(7):345-8.
303	Toriello HV, Franco B. Oral-Facial-Digital Syndrome Type I. In: Pagon RA, Adam MP, Ardinger HH, Wallace SE, Amemiya A, Bean LJH, et al., editors. GeneReviews(R). Seattle (WA): University of Washington, Seattle University of Washington, Seattle. All rights reserved.; 1993.
310	van Bokhoven H, Jung M, Smits AP, van Beersum S, Ruschendorf F, van Steensel M, et al. Limb mammary syndrome: a new genetic disorder with mammary hypoplasia, ectrodactyly, and other Hand/Foot anomalies maps to human chromosome 3q27. American journal of human genetics. 1999;64(2):538-46.
311	van den Boogaard MJ, Dorland M, Beemer FA, van Amstel HK. MSX1 mutation is associated with orofacial clefting and tooth agenesis in humans. Nature genetics. 2000;24(4):342-3.
315	Vieira AR. Oral clefts and syndromic forms of tooth agenesis as models for genetics of isolated tooth agenesis. Journal of dental research. 2003;82(3):162-5.
324	Wang X, Liu J, Zhang H, Xiao M, Li J, Yang C, et al. Novel mutations in the IRF6 gene for Van der Woude syndrome. Human genetics. 2003;113(5):382-6.
329	Wienker TF, Hudek G, Bissbort S. Linkage studies in a pedigree with Van der Woude syndrome. Journal of medical genetics. 1987;24(3):160-2.
330	Wilkie AOM. Pitfalls in the phylogenomic evaluation of human disease-causing mutations. Journal of Biology. 2009;8(3).
333	Wong FK, Karsten A, Larson O, Huggare J, Hagberg C, Larsson C, et al. Clinical and genetic studies of Van der Woude syndrome in Sweden. Acta odontologica Scandinavica. 1999;57(2):72-6.
334	Xu H, Niu Y, Wang T, Liu S, Xu H, Wang S, et al. Novel FGFR1 and KISS1R Mutations in Chinese Kallmann Syndrome Males with Cleft Lip/Palate. BioMed research international. 2015;2015:649698.
335	Xu N, Qin Y, Reindollar RH, Tho SP, McDonough PG, Layman LC. A mutation in the fibroblast growth factor receptor 1 gene causes fully penetrant normosmic isolated hypogonadotropic hypogonadism. The Journal of clinical endocrinology and metabolism. 2007;92(3):1155-8.
336	Ye XQ, Jin HX, Shi LS, Fan MW, Song GT, Fan HL, et al. Identification of novel mutations of IRF6 gene in Chinese families with Van der Woude syndrome. International journal of molecular medicine. 2005;16(5):851-6.
338	Yildirim M, Seymen F, Deeley K, Cooper ME, Vieira AR. Defining predictors of cleft lip and palate risk. Journal of dental research. 2012;91(6):556-61.
339	Yin W, Ye X, Shi L, Wang QK, Jin H, Wang P, et al. TP63 gene mutations in Chinese P63 syndrome patients. Journal of dental research. 2010;89(8):813-7.
340	Yoshida K, Hayashi R, Fujita H, Kubota M, Kondo M, Shimomura Y, et al. Novel homozygous mutation, c.400C>T (p.Arg134*), in the PVRL1 gene underlies cleft lip/palate-ectodermal dysplasia syndrome in an Asian patient. The Journal of dermatology. 2015;42(7):715-9.
344	Zenaty D, Bretones P, Lambe C, Guemas I, David M, Leger J, et al. Paediatric phenotype of Kallmann syndrome due to mutations of fibroblast growth factor receptor 1 (FGFR1). Molecular and cellular endocrinology. 2006;254-255:78-83.
