# Supplementary material for: Tooth agenesis and orofacial clefting: genetic brothers in arms?
Source: Hum Genet. 2016 Oct 3;135(12):1299–327. doi: 10.1007/s00439-016-1733-z (PMC5065589; doi:10.1007/s00439-016-1733-z)
Supplement: Supplementary file 4 — Human mutations described as affecting the candidate genes reported in the included articles. (XLSX 28 kb) [file 439_2016_1733_MOESM4_ESM.xlsx]

## Sheet: Table_Candidate_Gene_Mutations
Supplementary Table 4. Human mutations described as affecting the candidate genes reported in the included articles.
Gene / Region	Mutation as reported in the original article	Type of OFC	Type of TA	Description of patients or cohort	Article no.	Title of included article
AXIN2	rs7591	CL/P	TA	AXIN2 gene. A borderline association between AXIN2 marker rs7591 (P=0.01) and unilateral right CL/P with TA is reported in this study. Also two markers of CDH1, rs11642413 and rs9929218, showed a borderline association (P=0.008 and P=0.04, respetively) within the same group of patients.	171	Letra A, Menezes R, Granjeiro JM, Vieira AR. AXIN2 and CDH1 polymorphisms, tooth agenesis, and oral clefts. Birth defects research Part A, Clinical and molecular teratology. 2009;85(2):169-73.
BCOR	c.4195_4196del (no 'rs' number reported)	CP	HD	BCOR gene. A frameshift mutation due to a 2 base-pair deletion in exon 10 (c.4195_4196del, p.Gln1399Alafs*27) was identified in a OFCD patient showing CP and mild HD (case 1). In the same case report, another OFCD patient (case 3) shows bifid uvula and OD but for this patient the genetic analysis was not performed.	90	Feberwee HE, Feenstra I, Oberoi S, Sama IE, Ockeloen CW, Clum F, et al. Novel BCOR mutations in patients with oculofaciocardiodental (OFCD) syndrome. Clinical genetics. 2014;85(2):194-7.
BMP4	rs17563	OFCs	TA	BMP4 gene. One marker (rs17563, c.455T>C) was tested for the association with oral phenotypes in the group named "all clefts with tooth agenesis" (P=0.189, not significant in this cohort).	10	Antunes LS, Kuchler EC, Tannure PN, Costa MC, Gouvea CV, Olej B, et al. BMP4 Polymorphism is Associated With Nonsyndromic Oral Cleft in a Brazilian Population. The Cleft palate-craniofacial journal : official publication of the American Cleft Palate-Craniofacial Association. 2013;50(6):633-8.
CDH1	rs11642413 ; rs9929218	CL/P	TA	CDH1 gene. Borderline association between CDH1 markers rs11642413 (P=0.008) and rs9929218 (P=0.04) with unilateral right CL/P patients with TA. Also the marker of AXIN2 rs7591 showed a borderline association (P=0.01) within the same group of patients.	171	Letra A, Menezes R, Granjeiro JM, Vieira AR. AXIN2 and CDH1 polymorphisms, tooth agenesis, and oral clefts. Birth defects research Part A, Clinical and molecular teratology. 2009;85(2):169-73.
FGFR1	c.1865 G>A ; c.1042 G>A (no 'rs' number reported)	CP / CLP	TA	FGFR1 gene. Two mutations c.1865 G>A (Arg622Gln) and c.1042G>A (Gly348Arg) found in two KALS patients (cases n. 2 and 6) showing respectively TA and CP/CLP. In addition, from their literature search the authors described three patients affected by KALS including TA and CL/CLP due to FGFR1 mutations (from Albuisson et al. 2005; Pitteloud et al. 2006; Riley et al. 2007).	17	Bailleul-Forestier I, Gros C, Zenaty D, Bennaceur S, Leger J, de Roux N. Dental agenesis in Kallmann syndrome individuals with FGFR1 mutations. International journal of paediatric dentistry / the British Paedodontic Society [and] the International Association of Dentistry for Children. 2010;20(4):305-12.
FGFR1	c.1936C>T (no 'rs' number reported)	CL/P	TA	FGFR1 gene. A missense mutation (c.1936C>T; p.Arg646Trp) detected in a HH patient (case n.2) exhibiting CL/P and TA.	302	Tommiska J, Kansakoski J, Christiansen P, Jorgensen N, Lawaetz JG, Juul A, et al. Genetics of congenital hypogonadotropic hypogonadism in Denmark. European journal of medical genetics. 2014;57(7):345-8.
FGFR1	c.358C>T (no 'rs' number reported)	CLP	TA	FGFR1 gene. A missense mutation (c.358C>T, p.Arg120Cys) described in a HH patient presenting CLP and TA (case n. 3). In addition, in the same study another patient affected by OFC and TA has been described with mutation on KISSR1 gene.	334	Xu H, Niu Y, Wang T, Liu S, Xu H, Wang S, et al. Novel FGFR1 and KISS1R Mutations in Chinese Kallmann Syndrome Males with Cleft Lip/Palate. BioMed research international. 2015;2015:649698.
FGFR1	c.1864C>T (no 'rs' number reported)	CP	TA	FGFR1 gene. A heterozygous nonsense mutation (c.1864C>T, p.Arg622X) affecting exon 14 detected in a cohort of HH patients, one of them (case n.II-2) presenting CP and TA.	335	Xu N, Qin Y, Reindollar RH, Tho SP, McDonough PG, Layman LC. A mutation in the fibroblast growth factor receptor 1 gene causes fully penetrant normosmic isolated hypogonadotropic hypogonadism. The Journal of clinical endocrinology and metabolism. 2007;92(3):1155-8.
FGFR1	c.535G>C (no 'rs' number reported)	CP	OD	FGFR1 gene. One de novo missense mutation (c.535G>C, p.Cys178Ser) affecting exon 5 found in one KLS patient (proband 1 family 1) , showing CP and OD.	344	Zenaty D, Bretones P, Lambe C, Guemas I, David M, Leger J, et al. Paediatric phenotype of Kallmann syndrome due to mutations of fibroblast growth factor receptor 1 (FGFR1). Molecular and cellular endocrinology. 2006;254-255:78-83.
IRF6	c.175-5C>G; c.459 TCG>TCT; c.1060+37C>T (no 'rs' number reported)	CP	HD	IRF6 gene. One CP+HD patient (case 1) was reported in this case-report as affected by three apparently non-pathogenic IRF6 mutations (c.175-5C>G; c.459 TCG>TCT; c.1060+37C>T) and two pathogenic MLL2 mutations (c.1627G>A, p.Glu1998Lys).	68	David-Paloyo FP, Yang X, Lin JL, Wong FH, Wu-Chou YH, Lo LJ. Lower lip pits: Van der Woude or Kabuki syndrome. Cleft Palate-Craniofacial Journal. 2014;51(6):729-34.
IRF6	c.191T>C ; c.65T>C ; c.47C>T ; c.298A>G ; c.755T>C ; c.775C>T (no 'rs' number reported)	OFCs	HD	IRF6 gene. Missense mutations detected in six VWS families (in which hypodontia was also considered as an inclusion criteria for affected members). Four mutations affect the DNA-binding domain of IRF6: p.Thr64Ile (c.191T>C), p.Leu22Pro (c.65T>C), p.Ala16Val (c.47C>T), p.Thr100Ala (c.298A>G); the other two mutations affect the protein-binding domain: p.Leu251Pro (c.755T>C) and p.Pro258Ser (c.775C>…	100	Ghassibe M, Revencu N, Bayet B, Gillerot Y, Vanwijck R, Verellen-Dumoulin C, et al. Six families with van der Woude and/or popliteal pterygium syndrome: all with a mutation in the IRF6 gene. Journal of medical genetics. 2004;41(2):e15.
IRF6	c.250C>G (no 'rs' number reported)	CLP	HD	IRF6 gene. A missense mutation located in exon 2 (c.250C>G; p.Arg84Gly) identified in two brothers with CLP and HD belonging to a VWS family.	121	Item CB, Turhani D, Thurnher D, Yerit K, Sinko K, Wittwer G, et al. Van Der Woude syndrome: variable penetrance of a novel mutation (p.Arg 84Gly) of the IRF6 gene in a Turkish family. International journal of molecular medicine. 2005;15(2):247-51.
IRF6	rs658860	CP	TA	IRF6 gene. Only one marker showed a borderline association (P=0.001) with the phenotypes in the group of patients affected by CP and TA (the number of patients belonging to this group is not specified).	170	Letra A, Fakhouri W, Fonseca RF, Menezes R, Kempa I, Prasad JL, et al. Interaction between IRF6 and TGFA genes contribute to the risk of nonsyndromic cleft lip/palate. PloS one. 2012;7(9):e45441.
IRF6	c.113T>G (no 'rs' number reported)	CLP	HD	IRF6 gene. A heterozygous mutation in exon 3 (c.113T>G, p.Ile38Ser) identified in a VWS family.	196	Minones-Suarez L, Mas-Vidal A, Fernandez-Toral J, Llano-Rivas I, Gonzalez-Garcia M. A novel mutation in the IRF6 gene associated with facial asymmetry in a family affected with Van der Woude Syndrome. Pediatric dermatology. 2012;29(6):768-70.
IRF6	c.250C>T ; c.353_354delAG ; c.358C>T ; c.749G4>A ; c.1075C>T ; c.1198C>T ; c.1219delT ; c.1234C>T ; c.1271C>G (no 'rs' number reported)	OFCs	HD	IRF6 gene. These studies reported one PPS family with 1 OFC+HD member (PPS-2) and 12 VWS families with OFC+HD members (VWS-3[1], VWS-4[1], VWS-5[1], VWS-6[1], VWS-7[4], VWS-8[1], VWS-9[4], VWS-10[4], VWS-11[2], VWS-13[1], VWS-15[1]). Nine IRF6 mutations were described in these families: c.250C>T, c.353_354delAG, c.358C>T, c.749G4>A, c.1075C>T, c.1198C>T, c.1219delT, c.1234C>T, c.1271C>G.	220	Peyrard-Janvid M, Leslie EJ, Kousa YA, Smith TL, Dunnwald M, Magnusson M, et al. Dominant mutations in GRHL3 cause Van der Woude syndrome and disrupt oral periderm development. American journal of human genetics. 2014;94(1):23-32.
					221	Peyrard-Janvid M, Pegelow M, Koillinen H, Larsson C, Fransson I, Rautio J, et al. Novel and de novo mutations of the IRF6 gene detected in patients with Van der Woude or popliteal pterygium syndrome. European Journal of Human Genetics. 2005;13(12):1261-7.
IRF6	c.279C>T (no 'rs' number reported)	CP	HD	IRF6 gene. A missense mutation (c.279C>T, p.Arg6Cys) in exon 3 has been reported in a VWS family (n. 2) where two members were affected by CP and HD (cases III:3 and IV:2). In addition, other three VWS families have been reported (with different pathogenic mutations) however it is not clear if some of their members are affected by both the conditions.	324	Wang X, Liu J, Zhang H, Xiao M, Li J, Yang C, et al. Novel mutations in the IRF6 gene for Van der Woude syndrome. Human genetics. 2003;113(5):382-6.
IRF6	c.331T>C ; S407fsX436 (no 'rs' number reported)	CP / CLP	HD	IRF6 gene. Two mutations were reported in two VWS families (pedigrees 2 and 3): one novel missense mutation (c.331T>C; p.Tyr111His) affecting exon 4 has been reported in one CP+HD patient (family 2); one frameshift mutation (S407fsX436) affecting exon 9 and resulting in a truncate form of IRF6 has been reported in two CLP+HD patients (both belonging to family 3).	336	Ye XQ, Jin HX, Shi LS, Fan MW, Song GT, Fan HL, et al. Identification of novel mutations of IRF6 gene in Chinese families with Van der Woude syndrome. International journal of molecular medicine. 2005;16(5):851-6.
KISSR1	c.587C>A (no 'rs' number reported)	CL	TA	KISSR1 gene. A missense mutation (c.587C>A, p.Pro196His) was reported in a HH patient presenting CL and TA (case n. 2). In addition, in the same study another patient affected by OFC and TA was described with mutation on FGFR1 gene.	334	Xu H, Niu Y, Wang T, Liu S, Xu H, Wang S, et al. Novel FGFR1 and KISS1R Mutations in Chinese Kallmann Syndrome Males with Cleft Lip/Palate. BioMed research international. 2015;2015:649698.
LINC00976 (region 8q24)	rs987525	CL/P	TA	8q24 region and LINC00976 gene. The overtransmission of the less common allele of the marker rs987525 affecting a long non-coding RNA gene (LINC00976) located in the locus 8q24 was defined in individuals born with OFCs (P=0.004) and in individuals born with OFCs and TA (P=0.0003), in the family sample of 102 pedigree.	338	Yildirim M, Seymen F, Deeley K, Cooper ME, Vieira AR. Defining predictors of cleft lip and palate risk. Journal of dental research. 2012;91(6):556-61.
MLL2	c.16273G>A (no 'rs' number reported)	CP	HD	MLL2 gene. One CP+HD patient (case 1) was reported in this case-report as affected by three apparently non-pathogenic IRF6 mutations (c.175-5C>G; c.459 TCG>TCT; c.1060+37C>T) and two pathogenic MLL2 mutations (c.1627G>A, p.Glu1998Lys).	68	David-Paloyo FP, Yang X, Lin JL, Wong FH, Wu-Chou YH, Lo LJ. Lower lip pits: Van der Woude or Kabuki syndrome. Cleft Palate-Craniofacial Journal. 2014;51(6):729-34.
MSX1	c.565C>T (no 'rs' number reported)	CL	OD	MSX1 gene. A novel heterozygous nonsense mutation (c.565C>T, p.Gln189X) affecting exon 2 detected in a family with CL and autosomal dominant OD.	173	Liang J, Zhu L, Meng L, Chen D, Bian Z. Novel nonsense mutation in MSX1 causes tooth agenesis with cleft lip in a Chinese family. European journal of oral sciences. 2012;120(4):278-82.
MSX1	c.101C>G (no 'rs' number reported)	CL/P	TA	MSX1 gene. A known missense mutation (c.101C>G, p.Ala34Gly) described as statistically significant in the group of CL/P+TA patients (19 in total, P=0.0008).	197	Modesto A, Moreno LM, Krahn K, King S, Lidral AC. MSX1 and orofacial clefting with and without tooth agenesis. Journal of dental research. 2006;85(6):542-6.
MSX1	rs12532 ; rs2073247	OFCs	TA	MSX1 gene. In a cohort of TA patients a marker of this gene (rs12532), together with a PAX9 marker (rs7142363), showed a significant association between genotypic distribution and TA. In cleft area, genotypic odds ratios (GORs) of MXLI agenesis in genotypes 'GA' of rs12532 and 'CT' of PAX9-rs2073247 were increased by 3.14-fold and 4.15-fold compared with genotype 'GG' of MSX1-rs12532 and 'CC' of …	264	Seo YJ, Park JW, Kim YH, Baek SH. Associations between the risk of tooth agenesis and single-nucleotide polymorphisms of MSX1 and PAX9 genes in nonsyndromic cleft patients. The Angle orthodontist. 2013;83(6):1036-42.
MSX1	MSX1 1.3 marker (no 'rs' number or HGVS name reported)	OFCs	HD	MSX1 gene. A marker named by the authors MSX1 1.3 (no 'rs' number or HGVS name reported) was investigated in a cohort of 120 non-syndromic OFC patients (of them 36 had HD outside and 21 inside the cleft area): there was a positive association between subjects with CL or CLP who had hypodontia outside the cleft region (compared with non-cleft controls) (P = 0.026). The association between MSX1 1.3…	272	Slayton RL, Williams L, Murray JC, Wheeler JJ, Lidral AC, Nishimura CJ. Genetic association studies of cleft lip and/or palate with hypodontia outside the cleft region. The Cleft palate-craniofacial journal : official publication of the American Cleft Palate-Craniofacial Association. 2003;40(3):274-9.
MSX1	c.752C>A (no 'rs' number reported)	CL / CP	HD / OD	MSX1 gene. A heterozigous nonsense mutation (c.C752A; p.Ser104X) affecting exon 1 identified in a family including 11 members showing various combinations of CL, CP and TA (mutation detected only in the affected members).	311	van den Boogaard MJ, Dorland M, Beemer FA, van Amstel HK. MSX1 mutation is associated with orofacial clefting and tooth agenesis in humans. Nature genetics. 2000;24(4):342-3.
NSF (close to WNT3)	rs142167	OFCs	TA	NSF gene (close to WNT3 gene). A marker (rs142167) has been found significantly associated with OFCs in the group of patients also showing TA. Details concerning the marker derived from a personal communication from the author (A. Vieira).	192	Menezes R, Letra A, Kim AH, Kuchler EC, Day A, Tannure PN, et al. Studies with Wnt genes and nonsyndromic cleft lip and palate. Birth defects research Part A, Clinical and molecular teratology. 2010;88(11):995-1000.
OFD1	c.1193_1196delAATC (no 'rs' number reported)	Alveolar cleft	OD	OFD1 gene. A 4 base-pair intragenic deletion (c.1193_1196delAATC) in exon 12, leading to a frameshift, identified in a OFD patient (case n.1), affected by OD and alveolar clefts. The same mutation found even in her sister and mother.	268	Shimojima K, Shimada S, Sugawara M, Yoshikawa N, Niijima S, Urao M, et al. Challenges in genetic counseling because of intra-familial phenotypic variation of oral-facial-digital syndrome type 1. Congenital Anomalies. 2013;53(4):155-9.
PAX9	c.62T>C (no 'rs' number reported)	CLP	HD	PAX9 gene. A heterozigous missense mutation (c.62T>C, p.Leu21Pro) found in one CLP+HD patient (case III:3) from a family showing autosomal dominant hypodontia (pedigree 'DEN9').	67	Das P, Hai M, Elcock C, Leal SM, Brown DT, Brook AH, et al. Novel missense mutations and a 288-bp exonic insertion in PAX9 in families with autosomal dominant hypodontia. American journal of medical genetics. 2003;118 A(1):35-42.
PAX9	rs7142363	OFCs	TA	PAX9 gene. A significant association between the genotype distribution of a PAX9 marker (rs7142363) and TA (P <0 .05 in four subcategories) in a cohort of TA patients. In this cohort, together with a MSX1 marker (rs12532), the PAX9 marker showed a significant association between genotypic distribution and TA . In cleft area, genotypic odds ratios (GORs) of MXLI agenesis in genotypes 'GA' of rs125…	264	Seo YJ, Park JW, Kim YH, Baek SH. Associations between the risk of tooth agenesis and single-nucleotide polymorphisms of MSX1 and PAX9 genes in nonsyndromic cleft patients. The Angle orthodontist. 2013;83(6):1036-42.
PVRL1	c.400C>T (no 'rs' number reported)	CLP	HD	PVRL1 gene. A homozygous nonsense mutation (c.400C>T; p.Arg134*) affecting exon 2 detected in a CLPED1 patient exhibiting CLP and HD.	340	Yoshida K, Hayashi R, Fujita H, Kubota M, Kondo M, Shimomura Y, et al. Novel homozygous mutation, c.400C>T (p.Arg134*), in the PVRL1 gene underlies cleft lip/palate-ectodermal dysplasia syndrome in an Asian patient. The Journal of dermatology. 2015;42(7):715-9.
SATB2	intragenic dup (min. region chr2:200, 233, 354–200, 255, 458 - GRCh37/hg19) (no 'rs' number reported)	CP	OD	SATB2 gene. A small intragenic duplication covering exons 5, 6 and 7 (minimum region chr2:200, 233, 354–200, 255, 458 -- GRCh37/hg19) was detected by combining the results of CGH array and MLPA analysis in a patient exhibiting CP and OD.	176	Lieden A, Kvarnung M, Nilsson D, Sahlin E, Lundberg ES. Intragenic duplication--a novel causative mechanism for SATB2-associated syndrome. American journal of medical genetics Part A. 2014;164a(12):3083-7.
TBX22	c.452G>T (no 'rs' number reported)	CLP	HD	TBX22 gene. A single base substitution (c.452G>T) was identified in exon 3 (DNA-binding domain) in a patient exhibiting CLP, HD and limb anomaly.	128	Kaewkhampa A, Jotikasthira D, Malaivijitnond S, Kantaputra P. TBX22 mutation associated with cleft lip/palate, hypodontia, and limb anomaly. The Cleft palate-craniofacial journal : official publication of the American Cleft Palate-Craniofacial Association. 2012;49(2):240-4.
TBX22	c.452G>T (no 'rs' number reported)	CLP	HD	TBX22 gene. A heterozygous missense variant in exon 3 (c.452G>T, p.Arg151Leu) reported in a patient showing CLP and HD (inherited from unaffected mother).	132	Kantaputra PN, Paramee M, Kaewkhampa A, Hoshino A, Lees M, McEntagart M, et al. Cleft lip with cleft palate, ankyloglossia, and hypodontia are associated with TBX22 mutations. Journal of dental research. 2011;90(4):450-5.
TGFb3	rs2268626	OFCs	TA	TGFB3 gene. One marker (rs2268626) tested for the association with oral phenotypes in the group named "all clefts with tooth agenesis" (P=0.908 , not significant in this cohort).	10	Antunes LS, Kuchler EC, Tannure PN, Costa MC, Gouvea CV, Olej B, et al. BMP4 Polymorphism is Associated With Nonsyndromic Oral Cleft in a Brazilian Population. The Cleft palate-craniofacial journal : official publication of the American Cleft Palate-Craniofacial Association. 2013;50(6):633-8.
TGFb3	TGFB3 marker (no 'rs' number or HGVS name reported)	OFCs	HD	TGFB3 gene. A marker named by the authors 'TGFB3 marker' (no 'rs' number or HGVS name reported) was investigated in a cohort of 120 non-syndromic OFC patients (of them 36 had HD outside and 21 inside the cleft area): there was a positive association between subjects with CL or CLP who had hypodontia outside the cleft region (compared with non-cleft controls) (P = 0.024). In the same study, also a…	272	Slayton RL, Williams L, Murray JC, Wheeler JJ, Lidral AC, Nishimura CJ. Genetic association studies of cleft lip and/or palate with hypodontia outside the cleft region. The Cleft palate-craniofacial journal : official publication of the American Cleft Palate-Craniofacial Association. 2003;40(3):274-9.
TP63	c.331G>A (no 'rs' number reported)	CP	OD	TP63 gene. Mutation c.331G>A (p.Ala111Thr) on exon 4, present in a patient with ED associated with B-Cell Leukemia and CP+OD (mutation inherited from the mother who has no clinical manifestations).	47	Cabanillas M, Torrelo A, Monteagudo B, Suarez-Amor O, Ramirez-Santos A, Gonzalez-Vilas D, et al. A novel heterozygous point mutation in the p63 gene in a patient with ectodermal dysplasia associated with B-cell leukemia. Pediatric dermatology. 2011;28(6):707-10.
TP63	p.His208Arg ; p.Arg279Ser ; p.Ala307Asp ; p.Arg311Gly (no 'rs' number reported)	CLP	HD	TP63 gene. Four mutations (p.His208Arg; p.Arg279Ser; p.Ala307Asp; p.Arg311Gly) affecting four EEC patients respectively (cases n. 1,3,4,6): all the patients exhibit CLP and HD.	57	Clements SE, Techanukul T, Coman D, Mellerio JE, McGrath JA. Molecular basis of EEC (ectrodactyly, ectodermal dysplasia, clefting) syndrome: Five new mutations in the DNA-binding domain of the TP63 gene and genotype-phenotype correlation. British Journal of Dermatology. 2010;162(1):201-7.
TP63	c.1537T>G ; c.1682G>A (no 'rs' number reported)	CLP	HD	TP63 gene. Two mutations in two AEC different patients (cases 2 and 4) both showing CLP and HD: a novel heterozygous missense mutation in exon 13 (c.1537T>G, p.Phe513Val) and a known heterozygous missense mutation in exon 14 (c.1682G>A, p.Gly561Asp).	58	Clements SE, Techanukul T, Holden ST, Mellerio JE, Dorkins H, Escande F, et al. Rapp-Hodgkin and Hay-Wells ectodermal dysplasia syndromes represent a variable spectrum of the same genetic disorder. British Journal of Dermatology. 2010;163(3):624-9.
TP63	c.1589G>T ; c.1566T>G (no 'rs' number reported)	CLP	HD	TP63 gene. Two novel missense mutations found in the SAM domain of TP63 (c.1589G>T, p.Gly534Val; c.1566T>G, p.Cys526Trp) in two unrelated AEC patients showing CLP and HD (case n. 2 and 8).	187	McGrath JA, Duijf PH, Doetsch V, Irvine AD, de Waal R, Vanmolkot KR, et al. Hay-Wells syndrome is caused by heterozygous missense mutations in the SAM domain of p63. Human molecular genetics. 2001;10(3):221-9.
TP63	c.401G>T (no 'rs' number reported)	CP	HD (primary)	TP63 gene. A de novo heterozygous missense mutation (c.401G>T, p.Gly134Val) in exon 4 characterized in a ELA patient affected by CP and HD of primary dentition.	225	Prontera P, Garelli E, Isidori I, Mencarelli A, Carando A, Silengo MC, et al. Cleft palate and ADULT phenotype in a patient with a novel TP63 mutation suggests lumping of EEC/LM/ADULT syndromes into a unique entity: ELA syndrome. American journal of medical genetics Part A. 2011;155a(11):2746-9.
TP63	c.680G>C (no 'rs' number reported)	CLP	HD	TP63 gene. A heterozygous missense mutation (c.680G>C, p.Arg227Pro) in exon 6 described in a EEC patient showing CLP and HD, who has inherited the mutation from his father.	278	Sripathomsawat W, Tanpaiboon P, Heering J, Dotsch V, Hennekam RC, Kantaputra P. Phenotypic analysis of Arg227 mutations of TP63 with emphasis on dental phenotype and micturition difficulties in EEC syndrome. American Journal of Medical Genetics, Part A. 2011;155(1):228-32.
TP63	p.Gly506Asp (no 'rs' number reported)	CLP	HD (primary)	TP63 gene. A heterozygous mutation in exon 14 (p.Gly506Asp) reported in a RH patient (case 3) exhibiting CLP and HD of deciduous teeth.	282	Steele JA, Hansen H, Arn P, Kwong PC. Spectrum of phenotypic manifestations from a single point mutation of the p63 gene, including new cutaneous and immunologic findings. Pediatric dermatology. 2005;22(5):415-9.
TP63	c.812G>C ; c.611G>A (no 'rs' number reported)	OFCs	OD	TP63 gene. Two missense mutations described in two unrelated EEC patients: one mutation (c.812G>C, p.Ser271Thr) affecting exon 7 in a OFC+OD patient (proband II:3 family 1) and one (c.611G>A, p.Arg204Gln) in another OFC+OD patient (proband II:1 family 2).	339	Yin W, Ye X, Shi L, Wang QK, Jin H, Wang P, et al. TP63 gene mutations in Chinese P63 syndrome patients. Journal of dental research. 2010;89(8):813-7.

## Sheet: Legend
Supplementary Table 4. Human mutations described as affecting the candidate genes reported in the included articles.
Syndromes, acronyms:
ADULT	Acro-dermato-ungual-lacrimal-tooth syndrome
AEC	Ankyloblepharon – Ectodermal defects – Cleft lip ⁄palate syndrome
CLPED1	Cleft lip/palate – Ectodermal dysplasia syndrome (type 1)
ED	Ectodermal dysplasia
EEC	Ectrodactyly – Ectodermal dysplasia – Cleft lip/palate
ELA	Combination of: Ectrodactyly – Ectodermal dysplasia – Cleft lip and palate syndrome, Limb – mammary syndrome, ADULT syndromes
HH	Congenital hypogonadotropic hypogonadism
KALS	Kallmann syndrome
OFCD	Oculofaciocardiodental syndrome
OFD	Orofaciodigital syndrome
PPS	Popliteal pterygium syndrome
VWS	Van der Woude syndrome
Phenotypes, acronyms:
TA	Tooth agenesis (unspecified)
AD	Anodontia (complete tooth agenesis)
OD	Oligodontia (> 6 teeth missing)
HD	Hypodontia (≤ 5 teeth missing)
OFCs	Orofacial clefts (unspecified)
CL	Cleft lip
CL/P	Cleft lip with/withou cleft palate
CLP	Cleft lip and palate
CP	Cleft palate
