# Supplementary material for: Tooth agenesis and orofacial clefting: genetic brothers in arms?
Source: Hum Genet. 2016 Oct 3;135(12):1299–327. doi: 10.1007/s00439-016-1733-z (PMC5065589; doi:10.1007/s00439-016-1733-z)
Supplement: Supplementary file 5 — Slim GO term analysis and gene clustering. (XLSX 23 kb) [file 439_2016_1733_MOESM5_ESM.xlsx]

## Sheet: Input_gene_list
Supplementary Table 5. Slim GO term analysis and gene clustering.
Gene symbol	Ensembl gene ID	UniProtKB protein ID
AXIN2	ENSG00000168646	Q9Y2T1
BCOR	ENSG00000183337	Q6W2J9
CDH1	ENSG00000039068	P12830
CHD7	ENSG00000171316	Q9P2D1
FGF8	ENSG00000107831	P55075
FGFR1	ENSG00000077782	P11362
IRF6	ENSG00000117595	O14896
KDM6A	ENSG00000147050	O15550
KISS1R	ENSG00000116014	Q969F8
KMT2D	ENSG00000167548	O14686
MSX1	ENSG00000163132	P28360
OFD1	ENSG00000046651	O75665
PAX9	ENSG00000198807	P55771
PITX2	ENSG00000164093	Q99697
PTCH1	ENSG00000185920	Q13635
PVRL1	ENSG00000110400	Q15223
SATB2	ENSG00000119042	Q9UPW6
TBX22	ENSG00000122145	Q9Y458
TGFA	ENSG00000163235	P01135
TGFB3	ENSG00000119699	P10600
TGFBR1	ENSG00000106799	P36897
TGFBR2	ENSG00000163513	P37173
TP63	ENSG00000073282	Q9H3D4
TWIST1	ENSG00000122691	Q15672
WNT3	ENSG00000108379	P56703
WNT5A	ENSG00000114251	P41221

## Sheet: GOTermMapper_Result
Supplementary Table 5. Slim GO term analysis and gene clustering.
Tool: GOTermMapper (Princeton).
Settings: GO consortium's Generic GO slim file selected; GO terms from the Biological Process Ontology chosen.
GO term (GO ID)	Genes annotated to the GO term (UniProtKB protein ID)	GO term usage in gene list	Genome frequency of use
anatomical structure development ( GO:0048856 )	O14686, O14896, O15550, O75665, P10600, P11362, P12830, P28360, P36897, P37173, P41221, P55075, P55771, P56703, Q13635, Q15223, Q15672, Q6W2J9, Q99697, Q9H3D4, Q9P2D1, Q9UPW6, Q9Y2T1	23 of 26 genes, 88.46%	5777 of 46320 annotated genes, 12.47%
biosynthetic process ( GO:0009058 )	O14686, O14896, P01135, P10600, P11362, P12830, P28360, P36897, P41221, P55075, P55771, Q13635, Q15672, Q6W2J9, Q99697, Q9H3D4, Q9P2D1, Q9UPW6, Q9Y2T1, Q9Y458	20 of 26 genes, 76.92%	10501 of 46320 annotated genes, 22.67%
cell differentiation ( GO:0030154 )	O14686, O14896, O15550, P10600, P11362, P12830, P28360, P36897, P37173, P41221, P55075, P56703, Q13635, Q15223, Q15672, Q99697, Q9H3D4, Q9P2D1, Q9UPW6, Q9Y2T1	20 of 26 genes, 76.92%	4122 of 46320 annotated genes, 8.90%
signal transduction ( GO:0007165 )	O14686, O14896, O15550, P01135, P10600, P11362, P12830, P28360, P36897, P37173, P41221, P55075, P56703, Q13635, Q15223, Q15672, Q969F8, Q99697, Q9H3D4, Q9Y2T1	20 of 26 genes, 76.92%	8554 of 46320 annotated genes, 18.47%
cellular nitrogen compound metabolic process ( GO:0034641 )	O14686, O14896, P10600, P11362, P12830, P28360, P36897, P41221, P55075, P55771, Q13635, Q15672, Q6W2J9, Q99697, Q9H3D4, Q9P2D1, Q9UPW6, Q9Y2T1, Q9Y458	19 of 26 genes, 73.08%	11321 of 46320 annotated genes, 24.44%
embryo development ( GO:0009790 )	O14686, O15550, P10600, P11362, P28360, P36897, P37173, P41221, P55075, P56703, Q13635, Q15672, Q99697, Q9H3D4, Q9P2D1, Q9UPW6, Q9Y2T1	17 of 26 genes, 65.38%	1062 of 46320 annotated genes, 2.29%
cell proliferation ( GO:0008283 )	O14686, O14896, P01135, P10600, P11362, P28360, P36897, P37173, P41221, P55075, Q13635, Q15672, Q969F8, Q99697, Q9H3D4, Q9Y2T1	16 of 26 genes, 61.54%	2120 of 46320 annotated genes, 4.58%
anatomical structure formation involved in morphogenesis ( GO:0048646 )	O15550, O75665, P11362, P28360, P36897, P37173, P41221, P55075, P56703, Q13635, Q15223, Q15672, Q99697, Q9H3D4, Q9Y2T1	15 of 26 genes, 57.69%	1324 of 46320 annotated genes, 2.86%
cellular protein modification process ( GO:0006464 )	O14686, O15550, P01135, P10600, P11362, P36897, P37173, P41221, P55075, Q15672, Q6W2J9, Q969F8, Q9Y2T1	13 of 26 genes, 50.00%	6075 of 46320 annotated genes, 13.12%
transport ( GO:0006810 )	P01135, P10600, P12830, P36897, P37173, P41221, Q13635, Q15223, Q15672, Q969F8, Q9P2D1, Q9Y2T1	12 of 26 genes, 46.15%	7720 of 46320 annotated genes, 16.67%
growth ( GO:0040007 )	O14686, O15550, P10600, P11362, P28360, P36897, P37173, P41221, P55075, P56703, Q13635, Q9P2D1	12 of 26 genes, 46.15%	1078 of 46320 annotated genes, 2.33%
reproduction ( GO:0000003 )	O14686, P10600, P28360, P36897, P37173, P41221, P55075, P56703, Q99697, Q9H3D4, Q9P2D1	11 of 26 genes, 42.31%	1470 of 46320 annotated genes, 3.17%
response to stress ( GO:0006950 )	O14896, P10600, P11362, P28360, P36897, P37173, P41221, P55075, Q15672, Q9H3D4, Q9Y2T1	11 of 26 genes, 42.31%	4996 of 46320 annotated genes, 10.79%
immune system process ( GO:0002376 )	O14896, P10600, P11362, P12830, P36897, P37173, P41221, P55075, Q15223, Q99697, Q9P2D1	11 of 26 genes, 42.31%	3258 of 46320 annotated genes, 7.03%
cell morphogenesis ( GO:0000902 )	O75665, P10600, P11362, P28360, P36897, P41221, P55075, P56703, Q15223, Q15672, Q9Y2T1	11 of 26 genes, 42.31%	1629 of 46320 annotated genes, 3.52%
cell death ( GO:0008219 )	P10600, P11362, P12830, P28360, P36897, P37173, P41221, P55075, Q15672, Q9H3D4, Q9Y2T1	11 of 26 genes, 42.31%	2316 of 46320 annotated genes, 5.00%
cell cycle ( GO:0007049 )	O14896, O75665, P01135, P11362, P28360, P36897, P41221, P55075, Q13635, Q9H3D4, Q9Y2T1	11 of 26 genes, 42.31%	2246 of 46320 annotated genes, 4.85%
cellular component assembly ( GO:0022607 )	O75665, P01135, P10600, P12830, P36897, P41221, Q15223, Q15672, Q969F8, Q9H3D4	10 of 26 genes, 38.46%	3087 of 46320 annotated genes, 6.66%
locomotion ( GO:0040011 )	P11362, P36897, P37173, P41221, P55075, P56703, Q15223, Q15672, Q99697, Q9UPW6	10 of 26 genes, 38.46%	2043 of 46320 annotated genes, 4.41%
cell motility ( GO:0048870 )	P11362, P36897, P37173, P41221, P55075, Q15672, Q99697, Q9UPW6	8 of 26 genes, 30.77%	1483 of 46320 annotated genes, 3.20%
chromosome organization ( GO:0051276 )	O14686, O15550, Q15672, Q6W2J9, Q9H3D4, Q9P2D1, Q9UPW6, Q9Y2T1	8 of 26 genes, 30.77%	1533 of 46320 annotated genes, 3.31%
cell division ( GO:0051301 )	P01135, P10600, P11362, P28360, P41221, P55075, Q13635, Q9H3D4	8 of 26 genes, 30.77%	781 of 46320 annotated genes, 1.69%
protein targeting ( GO:0006605 )	P10600, P12830, P36897, Q13635, Q9Y2T1	5 of 26 genes, 19.23%	757 of 46320 annotated genes, 1.63%
cell adhesion ( GO:0007155 )	P12830, P37173, P41221, Q15223, Q9P2D1	5 of 26 genes, 19.23%	1969 of 46320 annotated genes, 4.25%
cell-cell signaling ( GO:0007267 )	P11362, P41221, Q969F8, Q9H3D4, Q9P2D1	5 of 26 genes, 19.23%	1355 of 46320 annotated genes, 2.93%
vesicle-mediated transport ( GO:0016192 )	P01135, P10600, P37173, P41221	4 of 26 genes, 15.38%	2130 of 46320 annotated genes, 4.60%
aging ( GO:0007568 )	P10600, P37173, Q15672, Q9H3D4	4 of 26 genes, 15.38%	307 of 46320 annotated genes, 0.66%
nucleocytoplasmic transport ( GO:0006913 )	P10600, P12830, P36897, Q9Y2T1	4 of 26 genes, 15.38%	474 of 46320 annotated genes, 1.02%
DNA metabolic process ( GO:0006259 )	P10600, Q15672, Q9Y2T1	3 of 26 genes, 11.54%	1571 of 46320 annotated genes, 3.39%
macromolecular complex assembly ( GO:0065003 )	P01135, Q15672, Q9H3D4	3 of 26 genes, 11.54%	2086 of 46320 annotated genes, 4.50%
extracellular matrix organization ( GO:0030198 )	P10600, P12830, P36897	3 of 26 genes, 11.54%	399 of 46320 annotated genes, 0.86%
protein complex assembly ( GO:0006461 )	P01135, Q15672, Q9H3D4	3 of 26 genes, 11.54%	1773 of 46320 annotated genes, 3.83%
cell junction organization ( GO:0034330 )	P10600, P12830, Q15223	3 of 26 genes, 11.54%	284 of 46320 annotated genes, 0.61%
membrane organization ( GO:0061024 )	P01135, P12830, Q13635	3 of 26 genes, 11.54%	1313 of 46320 annotated genes, 2.83%
mitotic nuclear division ( GO:0007067 )	P01135, P55075	2 of 26 genes, 7.69%	516 of 46320 annotated genes, 1.11%
neurological system process ( GO:0050877 )	P11362, Q9P2D1	2 of 26 genes, 7.69%	1460 of 46320 annotated genes, 3.15%
homeostatic process ( GO:0042592 )	Q13635, Q9H3D4	2 of 26 genes, 7.69%	1807 of 46320 annotated genes, 3.90%
cytoskeleton organization ( GO:0007010 )	O75665, Q969F8	2 of 26 genes, 7.69%	1790 of 46320 annotated genes, 3.86%
small molecule metabolic process ( GO:0044281 )	P41221, Q15672	2 of 26 genes, 7.69%	3612 of 46320 annotated genes, 7.80%
plasma membrane organization ( GO:0007009 )	P12830, Q13635	2 of 26 genes, 7.69%	327 of 46320 annotated genes, 0.71%
catabolic process ( GO:0009056 )	P41221, Q15672	2 of 26 genes, 7.69%	2756 of 46320 annotated genes, 5.95%
developmental maturation ( GO:0021700 )	P11362	1 of 26 genes, 3.85%	264 of 46320 annotated genes, 0.57%
lipid metabolic process ( GO:0006629 )	Q15672	1 of 26 genes, 3.85%	1869 of 46320 annotated genes, 4.03%
secondary metabolic process ( GO:0019748 )	P41221	1 of 26 genes, 3.85%	61 of 46320 annotated genes, 0.13%
chromosome segregation ( GO:0007059 )	Q9Y2T1	1 of 26 genes, 3.85%	351 of 46320 annotated genes, 0.76%
ribosome biogenesis ( GO:0042254 )	Q9P2D1	1 of 26 genes, 3.85%	296 of 46320 annotated genes, 0.64%
symbiosis, encompassing mutualism through parasitism ( GO:0044403 )	Q15223	1 of 26 genes, 3.85%	926 of 46320 annotated genes, 2.00%
carbohydrate metabolic process ( GO:0005975 )	P01135	1 of 26 genes, 3.85%	1556 of 46320 annotated genes, 3.36%
transmembrane transport ( GO:0055085 )	Q15672	1 of 26 genes, 3.85%	2653 of 46320 annotated genes, 5.73%
protein maturation ( GO:0051604 )	Q13635	1 of 26 genes, 3.85%	401 of 46320 annotated genes, 0.87%
circulatory system process ( GO:0003013 )	Q9P2D1	1 of 26 genes, 3.85%	542 of 46320 annotated genes, 1.17%
ribonucleoprotein complex assembly ( GO:0022618 )	none	0 of 26 genes, 0%	259 of 46320 annotated genes, 0.56%
autophagy ( GO:0006914 )	none	0 of 26 genes, 0%	563 of 46320 annotated genes, 1.22%
cell wall organization or biogenesis ( GO:0071554 )	none	0 of 26 genes, 0%	10 of 46320 annotated genes, 0.02%
protein folding ( GO:0006457 )	none	0 of 26 genes, 0%	374 of 46320 annotated genes, 0.81%
nitrogen cycle metabolic process ( GO:0071941 )	none	0 of 26 genes, 0%	17 of 46320 annotated genes, 0.04%
cellular amino acid metabolic process ( GO:0006520 )	none	0 of 26 genes, 0%	762 of 46320 annotated genes, 1.65%
generation of precursor metabolites and energy ( GO:0006091 )	none	0 of 26 genes, 0%	629 of 46320 annotated genes, 1.36%
mitochondrion organization ( GO:0007005 )	none	0 of 26 genes, 0%	807 of 46320 annotated genes, 1.74%
translation ( GO:0006412 )	none	0 of 26 genes, 0%	1268 of 46320 annotated genes, 2.74%
transposition ( GO:0032196 )	none	0 of 26 genes, 0%	13 of 46320 annotated genes, 0.03%
photosynthesis ( GO:0015979 )	none	0 of 26 genes, 0%	0 of 46320 annotated genes, 0.00%
sulfur compound metabolic process ( GO:0006790 )	none	0 of 26 genes, 0%	468 of 46320 annotated genes, 1.01%
cofactor metabolic process ( GO:0051186 )	none	0 of 26 genes, 0%	584 of 46320 annotated genes, 1.26%
mRNA processing ( GO:0006397 )	none	0 of 26 genes, 0%	577 of 46320 annotated genes, 1.25%
cytoskeleton-dependent intracellular transport ( GO:0030705 )	none	0 of 26 genes, 0%	148 of 46320 annotated genes, 0.32%
nucleobase-containing compound catabolic process ( GO:0034655 )	none	0 of 26 genes, 0%	459 of 46320 annotated genes, 0.99%
tRNA metabolic process ( GO:0006399 )	none	0 of 26 genes, 0%	387 of 46320 annotated genes, 0.84%
vacuolar transport ( GO:0007034 )	none	0 of 26 genes, 0%	103 of 46320 annotated genes, 0.22%
pigmentation ( GO:0043473 )	none	0 of 26 genes, 0%	103 of 46320 annotated genes, 0.22%

## Sheet: Super_Clustering
Supplementary Table 5. Slim GO term analysis and gene clustering.
Proposed gene super-clustering, based on the biological processes mediated by the candidate genes.
Proposed super-cluster	Biological process (GO term)	Genes annotated to the GO term (UniProtKB protein ID)	Number of candidate genes included
Anatomical development	anatomical structure development ( GO:0048856 )	O14686, O14896, O15550, O75665, P10600, P11362, P12830, P28360, P36897, P37173, P41221, P55075, P55771, P56703, Q13635, Q15223, Q15672, Q6W2J9, Q99697,Q9H3D4, Q9P2D1, Q9UPW6, Q9Y2T1	23/26 genes
	embryo development ( GO:0009790 )	O14686, O15550, P10600, P11362, P28360, P36897, P37173, P41221, P55075, P56703, Q13635, Q15672, Q99697, Q9H3D4, Q9P2D1, Q9UPW6, Q9Y2T1	17/26 genes
	anatomical structure formation involved in morphogenesis ( GO:0048646 )	O15550, O75665, P11362, P28360, P36897, P37173, P41221, P55075, P56703, Q13635, Q15223, Q15672, Q99697, Q9H3D4, Q9Y2T1	15/26 genes
	growth ( GO:0040007 )	O14686, O15550, P10600, P11362, P28360, P36897, P37173, P41221, P55075, P56703, Q13635, Q9P2D1	12/26 genes
	developmental maturation ( GO:0021700 )	P11362	1/26 genes
Cell division, growth and motility	cell differentiation ( GO:0030154 )	O14686, O14896, O15550, P10600, P11362, P12830, P28360, P36897, P37173, P41221, P55075, P56703, Q13635, Q15223, Q15672, Q99697, Q9H3D4, Q9P2D1, Q9UPW6,Q9Y2T1	20/26 genes
	cell proliferation ( GO:0008283 )	O14686, O14896, P01135, P10600, P11362, P28360, P36897, P37173, P41221, P55075, Q13635, Q15672, Q969F8, Q99697, Q9H3D4, Q9Y2T1	16/26 genes
	cell morphogenesis ( GO:0000902 )	O75665, P10600, P11362, P28360, P36897, P41221, P55075, P56703, Q15223, Q15672, Q9Y2T1	11/26 genes
	cell death ( GO:0008219 )	P10600, P11362, P12830, P28360, P36897, P37173, P41221, P55075, Q15672, Q9H3D4, Q9Y2T1	11/26 genes
	cell cycle ( GO:0007049 )	O14896, O75665, P01135, P11362, P28360, P36897, P41221, P55075, Q13635, Q9H3D4, Q9Y2T1	11/26 genes
	cell division ( GO:0051301 )	P01135, P10600, P11362, P28360, P41221, P55075, Q13635, Q9H3D4	8/26 genes
	cell motility ( GO:0048870 )	P11362, P36897, P37173, P41221, P55075, Q15672, Q99697, Q9UPW6	8/26 genes
	cell adhesion ( GO:0007155 )	P12830, P37173, P41221, Q15223, Q9P2D1	5/26 genes
	cell-cell signaling ( GO:0007267 )	P11362, P41221, Q969F8, Q9H3D4, Q9P2D1	5/26 genes
	mitotic nuclear division ( GO:0007067 )	P01135, P55075	2/26 genes
	chromosome segregation ( GO:0007059 )	Q9Y2T1	1/26 genes
Cell metabolism and catabolism	biosynthetic process ( GO:0009058 )	O14686, O14896, P01135, P10600, P11362, P12830, P28360, P36897, P41221, P55075, P55771, Q13635, Q15672, Q6W2J9, Q99697, Q9H3D4, Q9P2D1, Q9UPW6, Q9Y2T1 , Q9Y458	20/26 genes
	cellular nitrogen compound metabolic process ( GO:0034641 )	O14686, O14896, P10600, P11362, P12830, P28360, P36897, P41221, P55075, P55771, Q13635, Q15672, Q6W2J9, Q99697, Q9H3D4, Q9P2D1, Q9UPW6, Q9Y2T1, Q9Y458	19/26 genes
	cellular protein modification process ( GO:0006464 )	O14686, O15550, P01135, P10600, P11362, P36897, P37173, P41221, P55075, Q15672, Q6W2J9, Q969F8, Q9Y2T1	13/26 genes
	response to stress ( GO:0006950 )	O14896, P10600, P11362, P28360, P36897, P37173, P41221, P55075, Q15672, Q9H3D4, Q9Y2T1	11/26 genes
	protein targeting ( GO:0006605 )	P10600, P12830, P36897, Q13635, Q9Y2T1	5/26 genes
	DNA metabolic process ( GO:0006259 )	P10600, Q15672, Q9Y2T1	3/26 genes
	homeostatic process ( GO:0042592 )	Q13635, Q9H3D4	2/26 genes
	small molecule metabolic process ( GO:0044281 )	P41221, Q15672	2/26 genes
	catabolic process ( GO:0009056 )	P41221, Q15672	2/26 genes
	lipid metabolic process ( GO:0006629 )	Q15672	1/26 genes
	secondary metabolic process ( GO:0019748 )	P41221	1/26 genes
	carbohydrate metabolic process ( GO:0005975 )	P01135	1/26 genes
	protein maturation ( GO:0051604 )	Q13635	1/26 genes
Cell transport	signal transduction ( GO:0007165 )	O14686, O14896, O15550, P01135, P10600, P11362, P12830, P28360, P36897, P37173, P41221, P55075, P56703, Q13635, Q15223, Q15672, Q969F8, Q99697, Q9H3D4, Q9Y2T1	20/26 genes
	transport ( GO:0006810 )	P01135, P10600, P12830, P36897, P37173, P41221, Q13635, Q15223, Q15672, Q969F8, Q9P2D1, Q9Y2T1	12/26 genes
	nucleocytoplasmic transport ( GO:0006913 )	P10600, P12830, P36897, Q9Y2T1	4/26 genes
	vesicle-mediated transport ( GO:0016192 )	P01135, P10600, P37173, P41221	4/26 genes
	transmembrane transport ( GO:0055085 )	Q15672	1/26 genes
Cell structure organizations	cellular component assembly ( GO:0022607 )	O75665, P01135, P10600, P12830, P36897, P41221, Q15223, Q15672, Q969F8, Q9H3D4	10/26 genes
	chromosome organization ( GO:0051276 )	O14686, O15550, Q15672, Q6W2J9, Q9H3D4, Q9P2D1, Q9UPW6, Q9Y2T1	8/26 genes
	macromolecular complex assembly ( GO:0065003 )	P01135, Q15672, Q9H3D4	3/26 genes
	protein complex assembly ( GO:0006461 )	P01135, Q15672, Q9H3D4	3/26 genes
	extracellular matrix organization ( GO:0030198 )	P10600, P12830, P36897	3/26 genes
	cell junction organization ( GO:0034330 )	P10600, P12830, Q15223	3/26 genes
	membrane organization ( GO:0061024 )	P01135, P12830, Q13635	3/26 genes
	plasma membrane organization ( GO:0007009 )	P12830, Q13635	2/26 genes
	cytoskeleton organization ( GO:0007010 )	O75665, Q969F8	2/26 genes
	ribosome biogenesis ( GO:0042254 )	Q9P2D1	1/26 genes
Organ/system-specific processes	immune system process ( GO:0002376 )	O14896, P10600, P11362, P12830, P36897, P37173, P41221, P55075, Q15223, Q99697, Q9P2D1	11/26 genes
	reproduction ( GO:0000003 )	O14686, P10600, P28360, P36897, P37173, P41221, P55075, P56703, Q99697, Q9H3D4, Q9P2D1	11/26 genes
	locomotion ( GO:0040011 )	P11362, P36897, P37173, P41221, P55075, P56703, Q15223, Q15672, Q99697, Q9UPW6	10/26 genes
	aging ( GO:0007568 )	P10600, P37173, Q15672, Q9H3D4	4/26 genes
	neurological system process ( GO:0050877 )	P11362, Q9P2D1	2/26 genes
	symbiosis, encompassing mutualism through parasitism ( GO:0044403 )	Q15223	1/26 genes
	circulatory system process ( GO:0003013 )	Q9P2D1	1/26 genes

## Sheet: Super_Clustering_Summary
Supplementary Table 5. Slim GO term analysis and gene clustering.
Summary of proposed gene super-clusters.
Super-cluster #1: Anatomical development, 23/26 genes
UniProtKB protein ID	Gene symbol
O14686	MSX1
O14896	PAX9
O15550	IRF6
O75665	TP63
P10600	KMT2D
P11362	KDM6A
P12830	TGFB3
P28360	TGFBR1
P36897	TGFBR2
P37173	SATB2
P41221	CDH1
P55075	CHD7
P55771	FGFR1
P56703	FGF8
Q13635	WNT3
Q15223	WNT5A
Q15672	AXIN2
Q6W2J9	OFD1
Q99697	BCOR
Q9H3D4	TWIST1
Q9P2D1	PITX2
Q9UPW6	PTCH1
Q9Y2T1	PVRL1
Super-cluster #2: Cell division, growth and motility, 23/26 genes
Protein ID (UniProtKB)	Gene symbol
O14686	KMT2D
O14896	IRF6
O15550	KDM6A
O75665	OFD1
P01135	TGFA
P10600	TGFB3
P11362	FGFR1
P12830	CDH1
P28360	MSX1
P36897	TGFBR1
P37173	TGFBR2
P41221	WNT5A
P55075	FGF8
P56703	WNT3
Q13635	PTCH1
Q15223	PVRL1
Q15672	TWIST1
Q969F8	KISS1R
Q99697	PITX2
Q9H3D4	TP63
Q9P2D1	CHD7
Q9UPW6	SATB2
Q9Y2T1	AXIN2
Super-cluster #3: Cell metabolism and catabolism, 23/26 genes
Protein ID (UniProtKB)	Gene symbol
O14686	KMT2D
O14896	IRF6
O15550	KDM6A
P01135	TGFA
P10600	TGFB3
P11362	FGFR1
P12830	CDH1
P28360	MSX1
P36897	TGFBR1
P37173	TGFBR2
P41221	WNT5A
P55075	FGF8
P55771	PAX9
Q13635	PTCH1
Q15672	TWIST1
Q6W2J9	BCOR
Q969F8	KISS1R
Q99697	PITX2
Q9H3D4	TP63
Q9P2D1	CHD7
Q9UPW6	SATB2
Q9Y2T1	AXIN2
Q9Y458	TBX22
Super-cluster #4: Cell transport, 21/26 genes
Protein ID (UniProtKB)	Gene symbol
O14686	KMT2D
O14896	IRF6
O15550	KDM6A
P01135	TGFA
P10600	TGFB3
P11362	FGFR1
P12830	CDH1
P28360	MSX1
P36897	TGFBR1
P37173	TGFBR2
P41221	WNT5A
P55075	FGF8
P56703	WNT3
Q13635	PTCH1
Q15223	PVRL1
Q15672	TWIST1
Q969F8	KISS1R
Q99697	PITX2
Q9H3D4	TP63
Q9P2D1	CHD7
Q9Y2T1	AXIN2
Super-cluster #5: Cell structure organization, 17/26 genes
Protein ID (UniProtKB)	Gene symbol
O14686	KMT2D
O15550	KDM6A
O75665	OFD1
P01135	TGFA
P10600	TGFB3
P12830	CDH1
P36897	TGFBR1
P41221	WNT5A
Q13635	PTCH1
Q15223	PVRL1
Q15672	TWIST1
Q6W2J9	BCOR
Q969F8	KISS1R
Q9H3D4	TP63
Q9P2D1	CHD7
Q9UPW6	SATB2
Q9Y2T1	AXIN2
Super-cluster #6: Organ/system-specific processes, 17/26 genes
Protein ID (UniProtKB)	Gene symbol
P28360	MSX1
O14896	IRF6
Q9H3D4	TP63
O14686	KMT2D
P10600	TGFB3
P36897	TGFBR1
P37173	TGFBR2
Q9UPW6	SATB2
P12830	CDH1
Q9P2D1	CHD7
P11362	FGFR1
P55075	FGF8
P56703	WNT3
P41221	WNT5A
Q15672	TWIST1
Q99697	PITX2
Q15223	PVRL1
