# Supplementary material for: Tooth agenesis and orofacial clefting: genetic brothers in arms?
Source: Hum Genet. 2016 Oct 3;135(12):1299–327. doi: 10.1007/s00439-016-1733-z (PMC5065589; doi:10.1007/s00439-016-1733-z)
Supplement: Supplementary file 6 — Genomic loci identified from the included articles and their encompassed genes. (XLSX 39 kb) [file 439_2016_1733_MOESM6_ESM.xlsx]

## Sheet: Table_of_Loci
Supplementary Table 6. Genomic loci identified from the included articles and their encompassed genes.
Locus	1q21-q25	1q32	1q32-41	2q31.2-q33.2	3q27	4p16.3	8q24.21	16q22			22q11
Genomic coordinates [GRCh38/hg38]	chr1:143,200,000-185,800,000	chr1:198,700,000-214,400,000	chr1:198,700,000-223,900,000	chr2:177,100,000-204,100,000	chr3:183,000,001-188,200,000	chr4:1-4,500,000	chr8:126,300,001-130,400,000	chr16:66,600,001-74,100,000	chr16:66,600,001-74,100,000	chr16:66,600,001-74,100,000	chr22:15,000,001-25,500,000
Type of chromosomal aberration	deletion	Linkage Analysis (markers)	(micro)deletions	deletion	Linkage Analysis (markers)	deletion	SNP (rs987525)	fragile site	fragile site	fragile site	deletion
Number of patients	1	2 members from the same family	(37 families)	1	(family)	1	31	3	1	1	4
Type of orofacial cleft	CLP	CLP/CP	CL/P	CP	CP (+/- BF)	CP	OFCs	CP	CP	CP	CP
Type of tooth agenesis	OD	HD	HD	OD	HD	OD	TA	OD	OD	HD	TA
Syndrome	¾	Van der Woude syndrome (OMIM#119300)	Van der Woude syndrome (OMIM#119300)	Proposed new syndrome: del(2q32) syndrome	Limb-mammary syndrome (OMIM# 603543)	Wolf-Hirschhorn syndrome (OMIM#194190)	¾	Oropalatal Bettex-Graf dysplasia	Oropalatal Bettex-Graf dysplasia	Oropalatal Bettex-Graf dysplasia	DiGeorge syndrome
Reference	Schinzel and Schmi 1980	Wong et al. 1999	Schutte et al. 1999	Rifai et al. 2010	van Bokhoven et al. 1999	Maas et al. 2008	Yildirim et al. 2012	Bettex et al. 1998	McKenzie et al. 2002	Janiszewska-Olszowska et al. 2013	Heliövaara et al. 2011
Number of RefSeq genes in the locus [GRCh38/hg38]	702 genes (including IRF6)	198 genes (including IRF6)	253 genes (including IRF6)	166 genes (including SATB2)	86 genes (initially proposed as the location of the genic defect causative of this syndrome, however later TP63 has been found to be the real causative gene, which is located in 3q28)	78 genes	30 genes (non affected by the SNP)	145 genes	145 genes	145 genes	195 genes (including TBX1)
RefSeq genes present in the locus [GRCh38/hg38]	ABL2	ADIPOR1	ADIPOR1	ABI2	ABCC5	ABCA11P	ASAP1	AARS	AARS	AARS	ADORA2A
	ACBD6	ADORA1	ADORA1	AGPS	ABCC5-AS1	ADD1	ASAP1-IT1	ACD	ACD	ACD	ADORA2A-AS1
	ACKR1	ANGEL2	AIDA	ALS2	ABCF3	ADRA2C	ASAP1-IT2	AGRP	AGRP	AGRP	AIFM3
	ACP6	ARL8A	ANGEL2	ALS2CR11	ADIPOQ	ATP5I	CASC11	AP1G1	AP1G1	AP1G1	ANKRD62P1-PARP4P3
	ADAM15	ASCL5	ARL8A	ALS2CR12	ADIPOQ-AS1	C4orf48	CASC19	ATP6V0D1	ATP6V0D1	ATP6V0D1	ARVCF
	ADAMTS4	ATF3	ASCL5	ANKAR	AHSG	CFAP99	CASC21	ATXN1L	ATXN1L	ATXN1L	ATP6V1E1
	ADAMTSL4	ATP2B4	ATF3	ANKRD44	ALG3	CPLX1	CASC8	B3GNT9	B3GNT9	B3GNT9	BCL2L13
	ADAMTSL4-AS1	AVPR1B	ATP2B4	ANKRD44-IT1	AP2M1	CRIPAK	CCAT1	C16orf47	C16orf47	C16orf47	BCR
	ADAR	BATF3	AURKAPS1	AOX1	B3GNT5	CTBP1	CCAT2	C16orf70	C16orf70	C16orf70	BCRP2
	ADCY10	BLACAT1	AVPR1B	AOX2P	BCL6	CTBP1-AS	CCDC26	C16orf86	C16orf86	C16orf86	BCRP3
	AIM2	BTG2	BATF3	ASNSD1	C3orf70	CTBP1-AS2	FAM49B	CA7	CA7	CA7	BID
	ALDH9A1	C1orf106	BLACAT1	BMPR2	CAMK2N2	DGKQ	FAM84B	CALB2	CALB2	CALB2	BMS1P17
	ANGPTL1	C1orf116	BPNT1	BOLL	CHRD	DOK7	GSDMC	CBFB	CBFB	CBFB	BMS1P18
	ANKRD34A	C1orf186	BROX	BZW1	CLCN2	FAM193A	LINC00824	CCDC79	CCDC79	CCDC79	BMS1P20
	ANKRD35	C1orf74	BTG2	C2orf47	CRYGS	FAM53A	LINC00977	CDH1	CDH1	CDH1	BMS1P22
	ANKRD36BP1	C4BPA	C1orf106	C2orf66	DGKG	FAM86EP	LOC101927657	CDH16	CDH16	CDH16	C22orf15
	ANKRD45	C4BPB	C1orf115	C2orf69	DNAJB11	FGFR3	MIR1204	CDH3	CDH3	CDH3	C22orf29
	ANP32E	CACNA1S	C1orf116	C2orf88	DVL3	FGFRL1	MIR1205	CENPT	CENPT	CENPT	C22orf39
	ANXA9	CAMK1G	C1orf132	CALCRL	ECE2	GAK	MIR1206	CES2	CES2	CES2	CABIN1
	APCS	CAMSAP2	C1orf140	CARF	EHHADH	GRK4	MIR1207	CES3	CES3	CES3	CCDC116
	APH1A	CD34	C1orf186	CASP10	EHHADH-AS1	HAUS3	MIR1208	CES4A	CES4A	CES4A	CCDC188
	APOA1BP	CD46	C1orf74	CASP8	EIF2B5	HGFAC	MIR3686	CHST4	CHST4	CHST4	CCT8L2
	APOA2	CD55	C4BPA	CCDC141	EIF2B5-AS1	HTT	MIR5194	CHTF8	CHTF8	CHTF8	CDC45
	APOBEC4	CDK18	C4BPB	CCDC150	EIF4A2	HTT-AS	MYC	CIRH1A	CIRH1A	CIRH1A	CECR1
	AQP10	CHI3L1	CACNA1S	CD28	EIF4G1	IDUA	PCAT1	CLEC18A	CLEC18A	CLEC18A	CECR2
	ARHGAP30	CHIT1	CAMK1G	CDK15	EPHB3	LETM1	PCAT2	CLEC18C	CLEC18C	CLEC18C	CECR3
	ARHGEF11	CNTN2	CAMSAP2	CERKL	ETV5	LINC00955	POU5F1B	CMTM3	CMTM3	CMTM3	CECR5
	ARHGEF2	CR1	CAPN2	CFLAR	FAM131A	LOC100129917	PRNCR1	CMTM4	CMTM4	CMTM4	CECR5-AS1
	ARNT	CR1L	CAPN8	CFLAR-AS1	FETUB	LOC100130872	PVT1	CMTR2	CMTR2	CMTR2	CECR6
	ARPC5	CR2	CCDC185	CLK1	FLJ42393	LOC100133461	TMEM75	COG4	COG4	COG4	CECR7
	ASH1L	CSRP1	CD34	COL3A1	HRG	LRPAP1		COG8	COG8	COG8	CES5AP1
	ASH1L-AS1	CTSE	CD46	COL5A2	HTR3C	LYAR		CTCF	CTCF	CTCF	CHCHD10
	ASTN1	CYB5R1	CD55	COQ10B	HTR3D	MAEA		CTRL	CTRL	CTRL	CLDN5
	ATF6	DDX59	CDK18	CTLA4	HTR3E	MFSD10		CYB5B	CYB5B	CYB5B	CLTCL1
	ATP1A2	DIEXF	CENPF	CWC22	HTR3E-AS1	MFSD7		DDX19A	DDX19A	DDX19A	COMT
	ATP1A4	DSTYK	CHI3L1	CYP20A1	IGF2BP2	MIR4800		DDX19B	DDX19B	DDX19B	CRKL
	ATP1B1	DTL	CHIT1	DFNB59	IGF2BP2-AS1	MIR571		DDX28	DDX28	DDX28	CRYBB2
	ATP8B2	DYRK3	CNTN2	DIRC1	KLHL24	MIR943		DHODH	DHODH	DHODH	CRYBB2P1
	AXDND1	EIF2D	CR1	DNAH7	KLHL6	MSANTD1		DHX38	DHX38	DHX38	CRYBB3
	B4GALT3	ELF3	CR1L	DNAJC10	KLHL6-AS1	MXD4		DPEP2	DPEP2	DPEP2	DDT
	BCAN	ELK4	CR2	DUSP19	KNG1	MYL5		DPEP3	DPEP3	DPEP3	DDTL
	BCL9	ETNK2	CSRP1	FAM117B	LAMP3	NAT8L		DUS2	DUS2	DUS2	DERL3
	BGLAP	FAM71A	CTSE	FAM126B	LINC00888	NELFA		DYNC1LI2	DYNC1LI2	DYNC1LI2	DGCR10
	BLZF1	FAM72A	CYB5R1	FAM171B	LIPH	NKX1-1		E2F4	E2F4	E2F4	DGCR11
	BNIPL	FCAMR	DDX59	FKBP7	LOC100131635	NOP14		EDC4	EDC4	EDC4	DGCR14
	BOLA1	FCMR	DIEXF	FRZB	LOC101928992	NOP14-AS1		ELMO3	ELMO3	ELMO3	DGCR2
	BRINP2	FLVCR1	DISP1	FSIP2	LOC101929106	NSG1		ENKD1	ENKD1	ENKD1	DGCR5
	C1orf105	FLVCR1-AS1	DSTYK	FTCDNL1	LOC102724699	OTOP1		ESRP2	ESRP2	ESRP2	DGCR6
	C1orf111	FMOD	DTL	FZD7	LOC253573	PCGF3		EXOC3L1	EXOC3L1	EXOC3L1	DGCR6L
	C1orf112	G0S2	DUSP10	GLS	LOC344887	PDE6B		EXOSC6	EXOSC6	EXOSC6	DGCR8
	C1orf189	GOLT1A	DYRK3	GTF3C3	LPP	PIGG		FAM65A	FAM65A	FAM65A	DGCR9
	C1orf204	GPR25	EIF2D	GULP1	LPP-AS2	POLN		FAM96B	FAM96B	FAM96B	DRICH1
	C1orf21	GPR37L1	ELF3	HECW2	MAGEF1	RGS12		FBXL8	FBXL8	FBXL8	DUXAP8
	C1orf220	HHAT	ELK4	HIBCH	MAP3K13	RNF212		FHOD1	FHOD1	FHOD1	FAM230B
	C1orf226	HSD11B1	EPRS	HNRNPA3	MAP6D1	RNF4		FUK	FUK	FUK	FBXW4P1
	C1orf43	IGFN1	ESRRG	HSPD1	MASP1	SCARNA22		GFOD2	GFOD2	GFOD2	FLJ41941
	C1orf54	IKBKE	ETNK2	HSPE1	MCCC1	SH3BP2		HAS3	HAS3	HAS3	GAB4
	C1orf56	IL10	FAM177B	HSPE1-MOB4	MCF2L2	SLBP		HCCAT5	HCCAT5	HCCAT5	GGT1
	C1orf61	IL19	FAM71A	ICA1L	MIR1224	SLC26A1		HP	HP	HP	GGT3P
	C1orf68	IL20	FAM72A	ICOS	MIR1248	SPON2		HPR	HPR	HPR	GGT5
	C2CD4D	IL24	FCAMR	INPP1	MIR4448	STX18		HSD11B2	HSD11B2	HSD11B2	GGTLC2
	CA14	INTS7	FCMR	ITGA4	MIR548AQ	STX18-IT1		HSF4	HSF4	HSF4	GNAZ
	CACNA1E	IPO9	FLVCR1	ITGAV	MIR5588	TACC3		HYDIN	HYDIN	HYDIN	GNB1L
	CACYBP	IPO9-AS1	FLVCR1-AS1	KCTD18	PARL	TMED11P		IL34	IL34	IL34	GP1BB
	CADM3	IRF6	FMOD	KIAA2012	POLR2H	TMEM128		IST1	IST1	IST1	GSC2
	CADM3-AS1	KCNH1	G0S2	LINC01090	PSMD2	TMEM129		KCTD19	KCTD19	KCTD19	GSTT2
	CASQ1	KDM5B	GOLT1A	LINC01473	RFC4	TMEM175		KIAA0895L	KIAA0895L	KIAA0895L	GSTT2B
	CCDC181	KIF14	GPATCH2	LOC100130452	RPL39L	TNIP2		LCAT	LCAT	LCAT	GSTTP1
	CCDC190	KIF21B	GPR25	LOC100130691	RTP1	UVSSA		LINC01568	LINC01568	LINC01568	GSTTP2
	CCT3	KISS1	GPR37L1	LOC100507140	RTP2	WHSC1		LINC01572	LINC01572	LINC01572	GUCD1
	CD160	KLHDC8A	HHAT	LOC101927027	RTP4	ZBTB49		LOC100131303	LOC100131303	LOC100131303	GUSBP11
	CD1A	KLHL12	HHIPL2	LOC101927055	SENP2	ZFYVE28		LOC100505942	LOC100505942	LOC100505942	HIC2
	CD1B	LAD1	HLX	LOC101927156	SNORA4	ZNF141		LOC100506083	LOC100506083	LOC100506083	HIRA
	CD1C	LAMB3	HLX-AS1	LOC101927196	SNORA63	ZNF595		LOC400541	LOC400541	LOC400541	HSFY1P1
	CD1D	LAX1	HSD11B1	LOC101927406	SNORA81	ZNF718		LRRC29	LRRC29	LRRC29	IGLL1
	CD1E	LEMD1	IARS2	LOC101927431	SNORD2	ZNF721		LRRC36	LRRC36	LRRC36	IGLL3P
	CD244	LEMD1-AS1	IGFN1	LOC101927482	SNORD66	ZNF732		MARVELD3	MARVELD3	MARVELD3	IGLL5
	CD247	LGR6	IKBKE	LOC101927619	SST	ZNF876P		MIR140	MIR140	MIR140	IL17RA
	CD48	LINC00260	IL10	LOC101927641	ST6GAL1			MIR1538	MIR1538	MIR1538	KIAA1671
	CD5L	LINC00303	IL19	LOC101927795	TBCCD1			MIR1972-1	MIR1972-1	MIR1972-1	KLHL22
	CD84	LINC00467	IL20	LOC105747689	THPO			MIR1972-2	MIR1972-2	MIR1972-2	LINC00528
	CDC42SE1	LINC00538	IL24	MARS2	TMEM41A			MIR328	MIR328	MIR328	LINC00895
	CELF3	LINC00628	INTS7	MFSD6	TRA2B			MIR6773	MIR6773	MIR6773	LINC00896
	CENPL	LINC00862	IPO9	MIR1245A	VPS8			MIR7641-2	MIR7641-2	MIR7641-2	LINC01297
	CEP350	LINC01136	IPO9-AS1	MIR1245B	VWA5B2			MTSS1L	MTSS1L	MTSS1L	LINC01311
	CERS2	LINC01221	IRF6	MIR1258	YEATS2			NAE1	NAE1	NAE1	LL22NC03-63E9.3
	CFAP126	LINC01222	KCNH1	MIR3128				NFAT5	NFAT5	NFAT5	LOC100128531
	CFAP45	LINC01353	KCNK2	MIR3129				NFATC3	NFATC3	NFATC3	LOC100996342
	CGN	LMOD1	KCTD3	MIR3606				NIP7	NIP7	NIP7	LOC101928891
	CH17-408M7.1	LOC100506747	KDM5B	MIR4437				NOB1	NOB1	NOB1	LOC101929350
	CHD1L	LOC101929224	KIF14	MIR4444-1				NOL3	NOL3	NOL3	LOC101929372
	CHRNB2	LOC101929441	KIF21B	MIR4444-2				NQO1	NQO1	NQO1	LOC101929374
	CHTOP	LOC101929541	KISS1	MIR548AE1				NRN1L	NRN1L	NRN1L	LOC284865
	CIART	LOC101929565	KLHDC8A	MIR561				NUTF2	NUTF2	NUTF2	LOC388882
	CKS1B	LOC103021295	KLHL12	MIR6512				PARD6A	PARD6A	PARD6A	LOC391322
	CLK2	LOC103021296	LAD1	MOB4				PDF	PDF	PDF	LRP5L
	COLGALT2	LOC105748977	LAMB3	MPP4				PDP2	PDP2	PDP2	LRRC74B
	COPA	LOC148696	LAX1	MSTN				PDPR	PDPR	PDPR	LRRC75B
	CRABP2	LOC148709	LEMD1	MYO1B				PDXDC2P	PDXDC2P	PDXDC2P	LZTR1
	CRCT1	LOC284578	LEMD1-AS1	NAB1				PHLPP2	PHLPP2	PHLPP2	MAPK1
	CREB3L4	LOC284581	LGR6	NABP1				PKD1L3	PKD1L3	PKD1L3	MED15
	CREG1	LPGAT1	LINC00210	NBEAL1				PLA2G15	PLA2G15	PLA2G15	MICAL3
	CRNN	LRRN2	LINC00260	NCKAP1				PLEKHG4	PLEKHG4	PLEKHG4	MIF
	CRP	MAPKAPK2	LINC00303	NDUFB3				PMFBP1	PMFBP1	PMFBP1	MIF-AS1
	CRTC2	MDM4	LINC00467	NEMP2				PRMT7	PRMT7	PRMT7	MIR1286
	CTSK	MFSD4	LINC00538	NEUROD1				PSKH1	PSKH1	PSKH1	MIR1306
	CTSS	MGAT4EP	LINC00628	NFE2L2				PSMB10	PSMB10	PSMB10	MIR130B
	CYCSP52	MIR1231	LINC00862	NIF3L1				RANBP10	RANBP10	RANBP10	MIR185
	DAP3	MIR135B	LINC01136	NOP58				RLTPR	RLTPR	RLTPR	MIR301B
	DARS2	MIR181A1	LINC01221	NUP35				RNU6-23P	RNU6-23P	RNU6-23P	MIR3198-1
	DCAF6	MIR181A1HG	LINC01222	ORC2				RRAD	RRAD	RRAD	MIR3618
	DCAF8	MIR181B1	LINC01352	ORMDL1				SF3B3	SF3B3	SF3B3	MIR4761
	DCST1	MIR205	LINC01353	OSBPL6				SLC12A4	SLC12A4	SLC12A4	MIR5571
	DCST2	MIR205HG	LMOD1	OSGEPL1				SLC7A6	SLC7A6	SLC7A6	MIR648
	DDR2	MIR29B2	LOC100506747	OSGEPL1-AS1				SLC7A6OS	SLC7A6OS	SLC7A6OS	MIR649
	DEDD	MIR29C	LOC101929224	PCGEM1				SLC9A5	SLC9A5	SLC9A5	MIR650
	DENND4B	MIR3122	LOC101929441	PDE11A				SMG1P7	SMG1P7	SMG1P7	MIR6816
	DHX9	MIR4260	LOC101929541	PDE1A				SMPD3	SMPD3	SMPD3	MIR6817
	DNM3	MIR5191	LOC101929565	PGAP1				SNORA70D	SNORA70D	SNORA70D	MMP11
	DNM3-IT1	MIR6739	LOC101929631	PLCL1				SNORD111	SNORD111	SNORD111	MRPL40
	DNM3OS	MIR6740	LOC101929771	PLEKHA3				SNORD111B	SNORD111B	SNORD111B	OR11H1
	DPM3	MIR6769B	LOC101930114	PMS1				SNORD71	SNORD71	SNORD71	P2RX6
	DPT	MYBPH	LOC102723833	PPIL3				SNTB2	SNTB2	SNTB2	P2RX6P
	DRD5P2	MYOG	LOC103021295	PPP1R1C				ST3GAL2	ST3GAL2	ST3GAL2	PCAT14
	DUSP12	NAV1	LOC103021296	PRKRA				TANGO6	TANGO6	TANGO6	PEX26
	DUSP23	NEK2	LOC105372897	RAPH1				TAT	TAT	TAT	PI4KA
	DUSP27	NENF	LOC105748977	RBM45				TAT-AS1	TAT-AS1	TAT-AS1	PI4KAP1
	ECM1	NFASC	LOC148696	RFTN2				TERF2	TERF2	TERF2	PI4KAP2
	EDEM3	NR5A2	LOC148709	RNU6-31P				THAP11	THAP11	THAP11	PIWIL3
	EFNA1	NSL1	LOC284578	SATB2				TMED6	TMED6	TMED6	POM121L10P
	EFNA3	NUAK2	LOC284581	SATB2-AS1				TMEM208	TMEM208	TMEM208	POM121L1P
	EFNA4	NUCKS1	LPGAT1	SCHLAP1				TPPP3	TPPP3	TPPP3	POM121L4P
	ENSA	OPTC	LRRN2	SDPR				TRADD	TRADD	TRADD	POM121L8P
	ETV3	PCAT6	LYPLAL1	SESTD1				TSNAXIP1	TSNAXIP1	TSNAXIP1	POM121L9P
	ETV3L	PFKFB2	LYPLAL1-AS1	SF3B1				TXNL4B	TXNL4B	TXNL4B	POTEH
	F11R	PHLDA3	MAPKAPK2	SGOL2				VAC14	VAC14	VAC14	POTEH-AS1
	F5	PIGR	MARC1	SLC39A10				VAC14-AS1	VAC14-AS1	VAC14-AS1	PPIL2
	FALEC	PIK3C2B	MARC2	SLC40A1				VPS4A	VPS4A	VPS4A	PPM1F
	FAM129A	PKP1	MARK1	SNORA105A				WWP2	WWP2	WWP2	PRAME
	FAM163A	PLEKHA6	MDM4	SNORA105B				ZDHHC1	ZDHHC1	ZDHHC1	PRODH
	FAM189B	PLXNA2	MFSD4A	SNORD11				ZFHX3	ZFHX3	ZFHX3	RAB36
	FAM20B	PM20D1	MGAT4EP	SNORD11B				ZFP90	ZFP90	ZFP90	RANBP1
	FAM231D	PPFIA4	MIA3	SNORD70				ZNF19	ZNF19	ZNF19	RGL4
	FAM63A	PPP1R12B	MIR1231	SPATS2L				ZNF23	ZNF23	ZNF23	RIMBP3
	FAM72C	PPP1R15B	MIR135B	SSFA2				ZNF821	ZNF821	ZNF821	RIMBP3B
	FAM72D	PPP2R5A	MIR181A1	STAT1							RIMBP3C
	FAM78B	PRELP	MIR181A1HG	STAT4							RSPH14
	FASLG	PROX1	MIR181B1	STK17B							RTN4R
	FCER1A	PROX1-AS1	MIR194-1	STRADB							SCARF2
	FCER1G	PTPN14	MIR205	SUMO1							SDF2L1
	FCGR1A	PTPN7	MIR205HG	TFPI							SEPT5
	FCGR1C	PTPRC	MIR215	TMEFF2							SEPT5-GP1BB
	FCGR2A	PTPRVP	MIR29B2	TMEM237							SERPIND1
	FCGR2B	RAB29	MIR29C	TRAK2							SGSM1
	FCGR2C	RAB7B	MIR3122	TTC30A							SLC25A1
	FCGR3A	RABIF	MIR4260	TTC30B							SLC25A18
	FCGR3B	RASSF5	MIR5191	TTN							SLC2A11
	FCRL1	RBBP5	MIR548F3	TTN-AS1							SLC7A4
	FCRL2	RCOR3	MIR664A	TYW5							SMARCB1
	FCRL3	RD3	MIR6739	UBE2E3							SNAP29
	FCRL4	REN	MIR6740	WDR12							SNRPD3
	FCRL5	RNPEP	MIR6769B	WDR75							SPECC1L
	FCRL6	RPL21P28	MYBPH	ZC3H15							SPECC1L-ADORA2A
	FCRLA	RPS10P7	MYOG	ZNF385B							SUSD2
	FCRLB	RPS6KC1	NAV1	ZNF804A							TANGO2
	FDPS	SERTAD4	NEK2	ZSWIM2							TBX1
	FLAD1	SERTAD4-AS1	NENF								THAP7
	FLG	SHISA4	NFASC								THAP7-AS1
	FLG2	SLC26A9	NR5A2								TMEM191A
	FLG-AS1	SLC30A1	NSL1								TMEM191B
	FLJ23867	SLC41A1	NUAK2								TMEM191C
	FMO1	SLC45A3	NUCKS1								TMEM211
	FMO2	SMYD2	OPTC								TOP1P2
	FMO3	SNORA16B	PCAT6								TOP3B
	FMO4	SNORA77	PFKFB2								TPTEP1
	FMO5	SNRPE	PHLDA3								TRMT2A
	FMO6P	SOX13	PIGR								TSSK2
	FMO9P	SPATA45	PIK3C2B								TUBA3FP
	GABPB2	SRGAP2	PKP1								TUBA8
	GAS5	SYT14	PLEKHA6								TXNRD2
	GAS5-AS1	SYT2	PLXNA2								UBE2L3
	GATAD2B	TATDN3	PM20D1								UFD1L
	GBA	TIMM17A	PPFIA4								UPB1
	GBAP1	TMCC2	PPP1R12B								USP18
	GBAT2	TMEM183A	PPP1R15B								VPREB1
	GJA5	TMEM206	PPP2R5A								VPREB3
	GJA8	TMEM81	PRELP								XKR3
	GLMP	TMEM9	PROX1								YDJC
	GLUL	TNNI1	PROX1-AS1								YPEL1
	GM140	TNNT2	PTPN14								ZDHHC8
	GNRHR2	TRAF3IP3	PTPN7								ZDHHC8P1
	GOLPH3L	TRAF5	PTPRC								ZNF280A
	GON4L	UBE2T	PTPRVP								ZNF280B
	GORAB	VASH2	RAB29								ZNF70
	GPA33	YOD1	RAB3GAP2								ZNF74
	GPATCH4	ZBED6	RAB7B
	GPR161	ZC3H11A	RABIF
	GPR52	ZNF281	RASSF5
	GPR89A		RBBP5
	GPR89B		RCOR3
	GS1-279B7.1		RD3
	HAPLN2		REN
	HAX1		RNPEP
	HCN3		RPL21P28
	HDGF		RPS10P7
	HFE2		RPS6KC1
	HIST2H2AA3		RRP15
	HIST2H2AA4		SERTAD4
	HIST2H2AB		SERTAD4-AS1
	HIST2H2AC		SHISA4
	HIST2H2BC		SLC26A9
	HIST2H2BE		SLC30A1
	HIST2H2BF		SLC30A10
	HIST2H3A		SLC41A1
	HIST2H3C		SLC45A3
	HIST2H3D		SMYD2
	HIST2H4A		SNORA16B
	HIST2H4B		SNORA36B
	HMCN1		SNORA77
	HORMAD1		SNRPE
	HRNR		SOX13
	HSD17B7		SPATA17
	HSPA6		SPATA17-AS1
	HSPA7		SPATA45
	HYDIN2		SRGAP2
	IER5		SUSD4
	IFI16		SYT14
	IGSF8		SYT2
	IGSF9		TAF1A
	IL6R		TAF1A-AS1
	ILDR2		TATDN3
	ILF2		TGFB2
	INSRR		TGFB2-AS1
	INTS3		TGFB2-OT1
	IQGAP3		TIMM17A
	ISG20L2		TLR5
	ITGA10		TMCC2
	ITLN1		TMEM183A
	ITLN2		TMEM206
	IVL		TMEM81
	IVNS1ABP		TMEM9
	JTB		TNNI1
	KCNJ10		TNNT2
	KCNJ9		TP53BP2
	KCNN3		TRAF3IP3
	KIAA0040		TRAF5
	KIAA0907		UBE2T
	KIAA1614		USH2A
	KIFAP3		VASH2
	KIRREL		YOD1
	KLHDC9		ZBED6
	KLHL20		ZC3H11A
	KPRP		ZNF281
	KRTCAP2
	LAMC1
	LAMC2
	LAMTOR2
	LCE1A
	LCE1B
	LCE1C
	LCE1D
	LCE1E
	LCE1F
	LCE2A
	LCE2B
	LCE2C
	LCE2D
	LCE3A
	LCE3B
	LCE3C
	LCE3D
	LCE3E
	LCE4A
	LCE5A
	LCE6A
	LELP1
	LENEP
	LHX4
	LHX4-AS1
	LINC00272
	LINC00624
	LINC00626
	LINC00869
	LINC00970
	LINC01133
	LINC01138
	LINC01142
	LINC01344
	LINC01350
	LINC01363
	LINGO4
	LIX1L
	LMNA
	LMX1A
	LOC100131107
	LOC100132057
	LOC100132111
	LOC100147773
	LOC100422212
	LOC100505666
	LOC100505795
	LOC100505918
	LOC100506023
	LOC101060524
	LOC101927468
	LOC101928009
	LOC101928034
	LOC101928372
	LOC101928404
	LOC101928565
	LOC101928650
	LOC101928673
	LOC101928696
	LOC101928751
	LOC101928778
	LOC101928973
	LOC101928979
	LOC102724601
	LOC102724661
	LOC103091866
	LOC284648
	LOC343052
	LOC388692
	LOC400794
	LOC440700
	LOC645166
	LOC646268
	LOC653513
	LOC728989
	LOC729867
	LOC730102
	LOC730159
	LOR
	LRRC52
	LRRC71
	LY9
	LYSMD1
	MAEL
	MCL1
	MEF2D
	METTL11B
	METTL13
	METTL18
	MEX3A
	MGST3
	MIR1255B2
	MIR1295A
	MIR1295B
	MIR190B
	MIR199A2
	MIR214
	MIR3119-1
	MIR3119-2
	MIR3120
	MIR3121
	MIR3658
	MIR4257
	MIR4258
	MIR4259
	MIR4424
	MIR4654
	MIR488
	MIR5087
	MIR5187
	MIR554
	MIR555
	MIR556
	MIR557
	MIR5698
	MIR6077
	MIR6736
	MIR6737
	MIR6738
	MIR6878
	MIR765
	MIR8083
	MIR9-1
	MIR921
	MIR92B
	MLLT11
	MNDA
	MPC2
	MPZ
	MPZL1
	MR1
	MROH9
	MRPL24
	MRPL9
	MRPS14
	MRPS21
	MSTO1
	MSTO2P
	MTMR11
	MTX1
	MUC1
	MYOC
	NBPF10
	NBPF11
	NBPF12
	NBPF13P
	NBPF14
	NBPF15
	NBPF18P
	NBPF20
	NBPF25P
	NBPF9
	NCF2
	NCSTN
	NDUFS2
	NES
	NHLH1
	NIT1
	NME7
	NMNAT2
	NOS1AP
	NOTCH2NL
	NPHS2
	NPL
	NPR1
	NR1I3
	NTRK1
	NUDT17
	NUDT4P1
	NUDT4P2
	NUF2
	NUP210L
	OAZ3
	OLFML2B
	OR10J1
	OR10J3
	OR10J5
	OR10K1
	OR10K2
	OR10R2
	OR10T2
	OR10X1
	OR10Z1
	OR6K2
	OR6K3
	OR6K6
	OR6N1
	OR6N2
	OR6P1
	OR6Y1
	OTUD7B
	OVAAL
	PAPPA2
	PAQR6
	PBX1
	PBXIP1
	PCP4L1
	PDE4DIP
	PDIA3P1
	PDZK1
	PDZK1P1
	PEA15
	PEAR1
	PEX11B
	PEX19
	PFDN2
	PGLYRP3
	PGLYRP4
	PI4KB
	PIAS3
	PIGC
	PIGM
	PIP5K1A
	PKLR
	PLEKHO1
	PMF1
	PMF1-BGLAP
	PMVK
	POGK
	POGZ
	POLR3C
	POLR3GL
	POU2F1
	POU5F1P4
	PPIAL4C
	PPIAL4D
	PPIAL4E
	PPIAL4F
	PPIAL4G
	PPOX
	PRCC
	PRDX6
	PRKAB2
	PRPF3
	PRR9
	PRRC2C
	PRRX1
	PRUNE
	PSMB4
	PSMD4
	PVRL4
	PYGO2
	PYHIN1
	QSOX1
	RAB13
	RAB25
	RABGAP1L
	RALGPS2
	RASAL2
	RASAL2-AS1
	RBM8A
	RC3H1
	RCSD1
	RFWD2
	RFX5
	RGL1
	RGS16
	RGS4
	RGS5
	RGS8
	RGSL1
	RHBG
	RIIAD1
	RIT1
	RNASEL
	RNF115
	RNF2
	RNU1-1
	RNU1-13P
	RNU1-2
	RNU1-27P
	RNU1-28P
	RNU1-3
	RNU1-4
	RNVU1-1
	RNVU1-14
	RNVU1-15
	RNVU1-17
	RNVU1-18
	RNVU1-3
	RNVU1-6
	RNVU1-7
	RNVU1-8
	RORC
	RPL31P11
	RPRD2
	RPS27
	RPTN
	RRNAD1
	RUSC1
	RUSC1-AS1
	RXFP4
	RXRG
	S100A1
	S100A10
	S100A11
	S100A12
	S100A13
	S100A14
	S100A16
	S100A2
	S100A3
	S100A4
	S100A5
	S100A6
	S100A7
	S100A7A
	S100A7L2
	S100A8
	S100A9
	SCAMP3
	SCARNA26A
	SCARNA26B
	SCARNA3
	SCARNA4
	SCNM1
	SCYL3
	SDHC
	SEC16B
	SELE
	SELENBP1
	SELL
	SELP
	SEMA4A
	SEMA6C
	SERPINC1
	SETDB1
	SF3B4
	SFT2D2
	SH2D1B
	SH2D2A
	SHC1
	SHCBP1L
	SHE
	SLAMF1
	SLAMF6
	SLAMF7
	SLAMF8
	SLAMF9
	SLC19A2
	SLC25A44
	SLC27A3
	SLC39A1
	SLC50A1
	SLC9C2
	SMCP
	SMG5
	SMG7
	SMG7-AS1
	SNAPIN
	SNORA103
	SNORA80E
	SNORD44
	SNORD47
	SNORD74
	SNORD75
	SNORD76
	SNORD77
	SNORD78
	SNORD79
	SNORD80
	SNORD81
	SNX27
	SOAT1
	SPRR1A
	SPRR1B
	SPRR2A
	SPRR2B
	SPRR2C
	SPRR2D
	SPRR2E
	SPRR2F
	SPRR2G
	SPRR3
	SPRR4
	SPTA1
	SRGAP2-AS1
	SRGAP2B
	SRGAP2D
	SSR2
	STX6
	SUCO
	SUMO1P3
	SV2A
	SWT1
	SYT11
	TADA1
	TAGLN2
	TARS2
	TBX19
	TCHH
	TCHHL1
	TDRD10
	TDRD5
	TDRKH
	TEDDM1
	TEX35
	THBS3
	THEM4
	THEM5
	TIPRL
	TMCO1
	TMEM79
	TMOD4
	TNFAIP8L2
	TNFAIP8L2-SCNM1
	TNFSF18
	TNFSF4
	TNN
	TNR
	TOMM40L
	TOP1P1
	TOR1AIP1
	TOR1AIP2
	TOR3A
	TPM3
	TRIM46
	TRMT1L
	TSACC
	TSEN15
	TSTD1
	TTC24
	TUFT1
	TXNIP
	UAP1
	UBAP2L
	UBE2Q1
	UBE2Q1-AS1
	UBQLN4
	UCK2
	UFC1
	UHMK1
	USF1
	USP21
	VAMP4
	VANGL2
	VHLL
	VPS45
	VPS72
	VSIG8
	XCL1
	XCL2
	XPR1
	YY1AP1
	ZBTB37
	ZBTB7B
	ZNF648
	ZNF687

## Sheet: Legend_and_References
Supplementary Table 6. Genomic loci identified from the included articles and their encompassed genes.
The references reported in the table (spreadsheet 'Table_of_Loci') are listed in the 'References' section of the manuscript.
Phenotype, acronyms:
CLP	Cleft lip and palate
CL/P	Cleft lip with/without palate
CP	Cleft palate
+/- BF	With/without bifid uvula
OFCs	Orofacial clefts
TA	Tooth agenesis
OD	Oligodontia
HD	Hypodontia
